# Supplementary material for: Aging-associated DNA methylation of LEF1 modulates inflammation and neurodegenerative pathways
Source: Front Immunol. 2025 Aug 21;16:1656442. doi: 10.3389/fimmu.2025.1656442 (PMC12408614; doi:10.3389/fimmu.2025.1656442)
Supplement: Supplementary file 2 [file Table1.xlsx]

## Sheet: Table S1
Table S1. Sample Information from Public Datasets and Recruited Subjects
Source	Group	Sample Size (n)	Age (Mean ± SD)	Sex (M/F)	Race
GSE58137_GPL10558	Young	33	26.48 ± 5.10	2/31	African American
	Old	19	58.63 ± 2.20	2/17	African American
GSE58137_GPL6947	Young	78	25.61 ± 5.23	16/62	African American
	Old	42	60.16 ± 4.99	20/22	African American
GSE65219	Young	30	23.03 ± 3.01	9/21	Western European
	Old	146	90.00 ± 0.00	43/103	Western European
Huashan Hospital	Young	4	24.50 ± 0.58	2/2	Asian
	Old	4	72.50 ± 4.51	2/2	Asian

## Sheet: Table S2
Table S2. Aging-associated methylation probes located near CpG islands downloaded from the EWAS database.
probeID	correlation	p_value_order	p_value	effect_size	case_group	control_group	Chr	Pos	Related transcripts	Pos to TSS	Related GWAS sites	Pos to GWAS sites	CpG islands
cg00000029							16	53468112	RBL2(ENST00000567964.6);RBL2(ENST00000262133.10);RBL2(ENST00000544405.6)	223;-220;-1419			N_Shore
cg00000776	neg	3097			age		4	156388205			Ankle injury(rs115005126)	-3570
cg00001583	pos	229	2.02e-11		aging		1	200011786	NR5A2(ENST00000474307.1);NR5A2(ENST00000367357.3);NR5A2(ENST00000236914.7);NR5A2(ENST00000544748.5);NR5A2(ENST00000367362.7)	15001;-1152;15044;-167;15056	Pancreatic cancer(rs3790844)	-4354	S_Shelf
cg00001583		393	2.7085e-155		age		1	200011786	NR5A2(ENST00000474307.1);NR5A2(ENST00000367357.3);NR5A2(ENST00000236914.7);NR5A2(ENST00000544748.5);NR5A2(ENST00000367362.7)	15001;-1152;15044;-167;15056	Pancreatic cancer(rs3790844)	-4354	S_Shelf
cg00002028							1	20960010	PINK1(ENST00000321556.4)	62			N_Shore
cg00002033	pos	136	7.08e-123	0.472293	5 years	birth	19	39798481	LRFN1(ENST00000248668.4)	7495			Island
cg00002033	pos	3468			age		19	39798481	LRFN1(ENST00000248668.4)	7495			Island
cg00002033	pos	264	3.60772e-13		5 years old	birth	19	39798481	LRFN1(ENST00000248668.4)	7495			Island
cg00002033	pos	101	3.81542e-06		10 years old	5 years old	19	39798481	LRFN1(ENST00000248668.4)	7495			Island
cg00002449							10	28961565					S_Shelf
cg00003287	pos	7117	6.32213e-09		5 years old	birth	1	201346149	TNNT2(ENST00000455702.5);TNNT2(ENST00000422165.5);TNNT2(ENST00000367318.9);TNNT2(ENST00000367320.6);TNNT2(ENST00000421663.6);TNNT2(ENST00000438742.5);TNNT2(ENST00000412633.2);TNNT2(ENST00000367322.5);TNNT2(ENST00000491504.5);TNNT2(ENST00000472177.2);TNNT2(ENST00000458432.6);TNNT2(ENST00000509001.5);LAD1(ENST00000503578.5)	612;631;640;640;643;643;643;659;659;659;679;741;8763	Cardiac Troponin-T levels(rs12564445)	-662
cg00003345	neg	381	3.4e-10	-0.00625746	old Swedish twins		1	10816499	CASZ1(ENST00000377022.7);CASZ1(ENST00000344008.5)	40206;40208
cg00003625	pos	895	1.56e-100	0.159508	5 years	birth	17	48912543	WFIKKN2(ENST00000426127.1);WFIKKN2(ENST00000311378.4)	532;-228	Cerebrospinal fluid biomarker levels(rs9675120)	4790
cg00003625	pos	5862	3.0541e-09		5 years old	birth	17	48912543	WFIKKN2(ENST00000426127.1);WFIKKN2(ENST00000311378.4)	532;-228	Cerebrospinal fluid biomarker levels(rs9675120)	4790
cg00006081		764	6.06e-08		age		10	124908907	HMX2(ENST00000339992.3)	1269			S_Shelf
cg00006081	pos	795	4.55e-09		aging		10	124908907	HMX2(ENST00000339992.3)	1269			S_Shelf
cg00006081	pos	3057	5.44e-06		aging		10	124908907	HMX2(ENST00000339992.3)	1269			S_Shelf
cg00006301	neg	7719	8.38388e-09		5 years old	birth	10	62332794	ANK3(ENST00000373827.6);ANK3(ENST00000503366.5);ANK3(ENST00000622427.4);ANK3(ENST00000510382.1)	160454;-373;-127;160288
cg00006771	neg	7534	7.73456e-09		5 years old	birth	11	122539625	UBASH3B(ENST00000284273.5);UBASH3B(ENST00000525711.1)	13242;13192
cg00007076	pos	203	3.18e-05		age		8	67342600	RP11-346I3.4(ENST00000499642.1);RRS1(ENST00000320270.3);ADHFE1(ENST00000523113.5)	-1388;1337;180			S_Shore
cg00008033	pos	2147	1.36e-07		aging		19	52429980	ZNF613(ENST00000593395.1);ZNF613(ENST00000293471.10);ZNF613(ENST00000391794.8);ZNF613(ENST00000599683.5);ZNF613(ENST00000600853.1);ZNF613(ENST00000593379.1)	-420;-493;-708;-721;-747;-757
cg00008033	pos	535	2.24e-09		aging		19	52429980	ZNF613(ENST00000593395.1);ZNF613(ENST00000293471.10);ZNF613(ENST00000391794.8);ZNF613(ENST00000599683.5);ZNF613(ENST00000600853.1);ZNF613(ENST00000593379.1)	-420;-493;-708;-721;-747;-757
cg00008033		666	2.89e-08		age		19	52429980	ZNF613(ENST00000593395.1);ZNF613(ENST00000293471.10);ZNF613(ENST00000391794.8);ZNF613(ENST00000599683.5);ZNF613(ENST00000600853.1);ZNF613(ENST00000593379.1)	-420;-493;-708;-721;-747;-757
cg00008036	pos	3535	6.58e-07		aging		1	179712091	FAM163A(ENST00000341785.4)	-207			Island
cg00008500	pos	4445			age		14	98383719
cg00008621	pos	107	1.44e-08	0.0139	age		14	62179983	HIF1A(ENST00000557446.5);HIF1A(ENST00000553999.5);HIF1A(ENST00000337138.8);HIF1A(ENST00000394997.5);HIF1A(ENST00000323441.10);HIF1A(ENST00000557538.5);HIF1A(ENST00000539097.2);HIF1A(ENST00000557206.1)	17752;17752;17725;17725;17488;15643;15643;14370
cg00008629	neg	7464	3.34e-39	-0.102613	5 years	birth	9	115093661	PTBP3(ENST00000458258.5);PTBP3(ENST00000334318.10);PTBP3(ENST00000374257.5);PTBP3(ENST00000374255.6);PTBP3(ENST00000343327.6);PTBP3(ENST00000487997.1);PTBP3(ENST00000210227.4);PTBP3(ENST00000450374.1)	1645;2283;2286;2244;2197;2165;1648;2233			N_Shore
cg00009053	pos	2466	1.25e-84	0.112775	5 years	birth	11	61283865	SYT7(ENST00000263846.8)	64755			Island
cg00009602	neg	494			age		3	183046810	MCF2L2(ENST00000328913.7);MCF2L2(ENST00000473233.5);MCF2L2(ENST00000488149.5);MCF2L2(ENST00000447025.6);MCF2L2(ENST00000414362.6);MCF2L2(ENST00000459750.5);MCF2L2(ENST00000640043.1)	99253;98955;71526;99063;99079;71471;71526
cg00009602	neg	601	2.94915e-12		5 years old	birth	3	183046810	MCF2L2(ENST00000328913.7);MCF2L2(ENST00000473233.5);MCF2L2(ENST00000488149.5);MCF2L2(ENST00000447025.6);MCF2L2(ENST00000414362.6);MCF2L2(ENST00000459750.5);MCF2L2(ENST00000640043.1)	99253;98955;71526;99063;99079;71471;71526
cg00010445	pos	9361	1.78024e-08		5 years old	birth	19	14089630	RFX1(ENST00000254325.8);RFX1(ENST00000589239.5)	27467;27504			Island
cg00010853	neg	7279	3.27e-45	-0.120276	5 years	birth	6	30653167	PPP1R18(ENST00000615892.4);PPP1R18(ENST00000467662.5);PPP1R18(ENST00000488324.1);PPP1R18(ENST00000399199.7);PPP1R18(ENST00000274853.7);PPP1R18(ENST00000615527.1)	-646;1768;1803;1826;2505;2505	Breast cancer(rs9262142);Lung cancer(rs116295105);Alcohol dependence symptom count(rs2269705);Itch intensity from mosquito bite(rs3094092)	-3141;-386;3680;3848	N_Shore
cg00013684	neg	2968			age		20	30279646	BCL2L1(ENST00000376062.6);BCL2L1(ENST00000376055.8);BCL2L1(ENST00000307677.4);BCL2L1(ENST00000450273.1);RP11-243J16.7(ENST00000412972.1)	30754;31017;31055;32057;5627
cg00013684	neg	2259	1.29485e-10		5 years old	birth	20	30279646	BCL2L1(ENST00000376062.6);BCL2L1(ENST00000376055.8);BCL2L1(ENST00000307677.4);BCL2L1(ENST00000450273.1);RP11-243J16.7(ENST00000412972.1)	30754;31017;31055;32057;5627
cg00014998	pos	6564	8.53e-05		aging		2	177014962	HOXD3(ENST00000432796.2);MIR10B(ENST00000385011.1);AC009336.19(ENST00000468418.4);HOXD4(ENST00000306324.3)	13277;-69;-851;-988	IgG glycosylation(rs4972806);Pelvic organ prolapse (moderate/severe)(rs13418288)	-2384;1050	S_Shelf
cg00015024	pos	974	4.14e-08		age		10	97803045	RP11-429G19.2(ENST00000416301.5);RP11-429G19.2(ENST00000451364.5);RP11-429G19.2(ENST00000452728.5);RP11-429G19.2(ENST00000454638.5);RP11-429G19.2(ENST00000458228.5);RP11-429G19.2(ENST00000449197.1);RP11-429G19.2(ENST00000427846.1);CCNJ(ENST00000403870.7);CCNJ(ENST00000265992.9);CCNJ(ENST00000465148.2)	46926;46867;46910;46924;46937;-443;46950;-106;-106;-295			Island
cg00015319	pos	365	2.65e-10	0.00590017	old Swedish twins		12	54500832	RP11-834C11.3(ENST00000515617.1);RP11-834C11.5(ENST00000513381.5)	48794;18782			Island
cg00015791	pos	1352	1.91e-07		aging		18	31802148	NOL4(ENST00000261592.9);NOL4(ENST00000586314.5);NOL4(ENST00000589544.5);NOL4(ENST00000538587.5);NOL4(ENST00000590712.5);NOL4(ENST00000591917.5);NOL4(ENST00000587971.5);NOL4(ENST00000586309.1);RP11-379L18.2(ENST00000623479.1);RP11-379L18.1(ENST00000587528.1)	1367;134;1287;-92;1021;-74;139;105;-581;-781			N_Shore
cg00015801	neg	2685			age		4	170175974	SH3RF1(ENST00000284637.13);SH3RF1(ENST00000508685.1)	16282;14270
cg00015801	neg	2727	2.26939e-10		5 years old	birth	4	170175974	SH3RF1(ENST00000284637.13);SH3RF1(ENST00000508685.1)	16282;14270
cg00016255	neg	4886	3.15e-05		aging		17	41133928	PTGES3L-AARSD1(ENST00000409399.5);PTGES3L-AARSD1(ENST00000421990.6);PTGES3L(ENST00000409446.7);RUNDC1(ENST00000590836.1);RUNDC1(ENST00000361677.5);RUNDC1(ENST00000589705.1)	-1421;-1383;-1478;1346;1346;1330			S_Shore
cg00016968	neg	3532	9.52e-06		aging		1	113250448	RHOC(ENST00000339083.11);RHOC(ENST00000369633.6);RHOC(ENST00000369642.7);RHOC(ENST00000285735.6);RHOC(ENST00000468093.5);RHOC(ENST00000369638.6);RHOC(ENST00000369637.5);RHOC(ENST00000369636.6);RHOC(ENST00000484280.6);RHOC(ENST00000369632.6);RHOC(ENST00000425265.6);RHOC(ENST00000436685.6);RHOC(ENST00000528831.5);RHOC(ENST00000484054.3);RHOC(ENST00000478447.1);RHOC(ENST00000527563.1);RP11-426L16.10…	-423;-770;-392;-699;-724;-691;-701;-706;-693;-747;-770;-724;-667;-710;-712;-699;3607;3398;3529;3529;3529	Cerebral amyloid deposition in APOEe4 non-carriers (PET imaging)(rs76570619);Glomerular filtration rate (creatinine)(rs12144044)	-3718;-1657	S_Shore
cg00016968	neg	440	4.09e-11		age		1	113250448	RHOC(ENST00000339083.11);RHOC(ENST00000369633.6);RHOC(ENST00000369642.7);RHOC(ENST00000285735.6);RHOC(ENST00000468093.5);RHOC(ENST00000369638.6);RHOC(ENST00000369637.5);RHOC(ENST00000369636.6);RHOC(ENST00000484280.6);RHOC(ENST00000369632.6);RHOC(ENST00000425265.6);RHOC(ENST00000436685.6);RHOC(ENST00000528831.5);RHOC(ENST00000484054.3);RHOC(ENST00000478447.1);RHOC(ENST00000527563.1);RP11-426L16.10…	-423;-770;-392;-699;-724;-691;-701;-706;-693;-747;-770;-724;-667;-710;-712;-699;3607;3398;3529;3529;3529	Cerebral amyloid deposition in APOEe4 non-carriers (PET imaging)(rs76570619);Glomerular filtration rate (creatinine)(rs12144044)	-3718;-1657	S_Shore
cg00017271	neg	534	7.76e-06	-0.0105	age		17	76220743	BIRC5(ENST00000301633.8);BIRC5(ENST00000350051.7);BIRC5(ENST00000374948.6);AC087645.1(ENST00000600484.1)	10476;10464;10398;-3	Behavioural disinhibition (generation interaction)(rs2071214);Periodontitis (Mean PAL)(rs17879146)	-1152;-798
cg00018391	pos	3609	5.82665e-10		5 years old	birth	1	183787016	RGL1(ENST00000304685.8);RGL1(ENST00000360851.3)	181796;12762
cg00018828	neg	2545	2.51e-06		aging		16	1245911	CACNA1H(ENST00000348261.10);CACNA1H(ENST00000638323.1);CACNA1H(ENST00000640028.1);CACNA1H(ENST00000639478.1);CACNA1H(ENST00000358590.8);CACNA1H(ENST00000565831.6);CACNA1H(ENST00000564954.1)	42790;42670;42670;42670;42670;42173;882			S_Shore
cg00018845	pos	521	3.71e-304		aging		14	38067965	TTC6(ENST00000556845.1)	2913	Periodontitis (CDC/AAP)(rs12587630)	-1390	S_Shelf
cg00019759		354	2.2101e-161		age		1	212687842					N_Shore
cg00020474	pos	7490	7.57861e-09		5 years old	birth	1	8214963
cg00020991	neg	9757	2.07977e-08		5 years old	birth	4	169930429	CBR4(ENST00000510042.5);CBR4(ENST00000306193.7);CBR4(ENST00000504480.5);CBR4(ENST00000504561.1);CBR4(ENST00000506808.1);CBR4(ENST00000507752.1);RP11-483A20.3(ENST00000506933.1)	980;980;976;802;972;997;-1152			N_Shore
cg00020991	neg	1620	4.29e-07		aging		4	169930429	CBR4(ENST00000510042.5);CBR4(ENST00000306193.7);CBR4(ENST00000504480.5);CBR4(ENST00000504561.1);CBR4(ENST00000506808.1);CBR4(ENST00000507752.1);RP11-483A20.3(ENST00000506933.1)	980;980;976;802;972;997;-1152			N_Shore
cg00021762							22	27832684					N_Shore
cg00021855	neg	5260	9.61e-67	-0.16075	5 years	birth	8	144690956	PYCRL(ENST00000220966.10);PYCRL(ENST00000495276.5);PYCRL(ENST00000447926.6);PYCRL(ENST00000433751.5);PYCRL(ENST00000377579.7);PYCRL(ENST00000462036.5);PYCRL(ENST00000482616.1)	828;788;783;783;987;-337;771	Rhegmatogenous retinal detachment(rs2045084)	2883	N_Shore
cg00022826	neg	5480	4.66e-05		aging		4	47840733	CORIN(ENST00000273857.8);CORIN(ENST00000610355.4);CORIN(ENST00000502252.5);CORIN(ENST00000505909.5);CORIN(ENST00000504584.1);CORIN(ENST00000503821.5);CORIN(ENST00000502726.5);CORIN(ENST00000510974.1);RP11-121C2.3(ENST00000634611.1)	-767;-610;-644;-767;-610;-649;-610;-1209;7331			S_Shore
cg00022866	pos	1066	5.31e-98	0.163401	5 years	birth	11	64108440	CCDC88B(ENST00000463837.5);CCDC88B(ENST00000356786.9);CCDC88B(ENST00000494080.5)	745;745;-638	Sarcoidosis(rs479777);Leprosy(rs663743);Primary sclerosing cholangitis(rs663743)	-963;-705;-705	N_Shore
cg00022866	pos	5509			age		11	64108440	CCDC88B(ENST00000463837.5);CCDC88B(ENST00000356786.9);CCDC88B(ENST00000494080.5)	745;745;-638	Sarcoidosis(rs479777);Leprosy(rs663743);Primary sclerosing cholangitis(rs663743)	-963;-705;-705	N_Shore
cg00022866	pos	8067	1.00751e-08		5 years old	birth	11	64108440	CCDC88B(ENST00000463837.5);CCDC88B(ENST00000356786.9);CCDC88B(ENST00000494080.5)	745;745;-638	Sarcoidosis(rs479777);Leprosy(rs663743);Primary sclerosing cholangitis(rs663743)	-963;-705;-705	N_Shore
cg00023197	pos	2732	2.99e-07		aging		20	45280243	SLC13A3(ENST00000290317.9);SLC13A3(ENST00000279027.8);SLC13A3(ENST00000472148.5);SLC13A3(ENST00000413164.6);SLC13A3(ENST00000468915.5);SLC13A3(ENST00000372121.5);SLC13A3(ENST00000417157.2)	18535;-164;18535;-145;24471;32863;18535			S_Shore
cg00023197	pos	736	2.85e-285		aging		20	45280243	SLC13A3(ENST00000290317.9);SLC13A3(ENST00000279027.8);SLC13A3(ENST00000472148.5);SLC13A3(ENST00000413164.6);SLC13A3(ENST00000468915.5);SLC13A3(ENST00000372121.5);SLC13A3(ENST00000417157.2)	18535;-164;18535;-145;24471;32863;18535			S_Shore
cg00023197	pos	4909	3.2e-05		aging		20	45280243	SLC13A3(ENST00000290317.9);SLC13A3(ENST00000279027.8);SLC13A3(ENST00000472148.5);SLC13A3(ENST00000413164.6);SLC13A3(ENST00000468915.5);SLC13A3(ENST00000372121.5);SLC13A3(ENST00000417157.2)	18535;-164;18535;-145;24471;32863;18535			S_Shore
cg00023919	pos	3509	1.28e-77	0.102627	5 years	birth	11	66839191	RHOD(ENST00000308831.6)	14902			Island
cg00024049	neg	2711	3.24e-06		aging		21	34960006	DONSON(ENST00000303113.10);DONSON(ENST00000453626.5);DONSON(ENST00000457359.5);DONSON(ENST00000303071.9);DONSON(ENST00000417871.5);DONSON(ENST00000444517.5);DONSON(ENST00000442660.5);DONSON(ENST00000437395.5);DONSON(ENST00000432378.5);AP000304.12(ENST00000429238.2)	970;946;946;1008;970;-98;-98;934;1006;343905			N_Shore
cg00024377	neg	3821	8.33e-07		aging		18	3666162	DLGAP1(ENST00000400147.6);DLGAP1(ENST00000400149.7);DLGAP1(ENST00000400155.5);DLGAP1(ENST00000400150.7);DLGAP1(ENST00000515196.6);DLGAP1(ENST00000315677.7);DLGAP1(ENST00000534970.5);DLGAP1(ENST00000539435.5);DLGAP1(ENST00000581699.5);DLGAP1(ENST00000400145.6);DLGAP1(ENST00000581527.5)	179197;208112;208118;208163;208605;789173;208605;179196;208091;179134;789104
cg00024472	pos	337	9.52e-05		age		17	47573864	RP11-81K2.2(ENST00000624209.1);NGFR(ENST00000172229.7);NGFR(ENST00000509200.5);NGFR(ENST00000504201.1)	1298;1209;-122;-889			Island
cg00024674	neg	5771	5.54e-05		aging		18	42606304	SETBP1(ENST00000282030.5)	345441
cg00025357	neg	6843	2.74e-52	-0.101644	5 years	birth	1	17577455	PADI3(ENST00000375460.3)	1862
cg00025981	pos	285	9.52e-07	0.0125	age		13	42031281	RGCC(ENST00000379359.3)	-414			Island
cg00026033	pos	7237	3.92e-46	0.109305	5 years	birth	12	56414490	IKZF4(ENST00000262032.9);IKZF4(ENST00000548601.5);IKZF4(ENST00000550860.5);IKZF4(ENST00000552689.1);IKZF4(ENST00000549519.5);IKZF4(ENST00000431367.6);IKZF4(ENST00000551103.5);IKZF4(ENST00000547167.5);IKZF4(ENST00000547791.2);IKZF4(ENST00000547668.5);IKZF4(ENST00000551701.5)	13047;13037;9570;9148;1386;1386;-342;-374;-610;-640;-1097	Asthma(rs1701704);Alopecia areata(rs1701704);Type 1 diabetes(rs1701704);Vitiligo(rs2456973);Educational attainment (college completion)(rs2456973);Educational attainment (years of education)(rs2456973);Cognitive ability (multi-trait analysis)(rs2456973)	-2003;-2003;-2003;2438;2438;2438;2438
cg00026362	pos	1327	9.27e-95	0.130442	5 years	birth	6	43858741
cg00026362	pos	7304	6.87932e-09		5 years old	birth	6	43858741
cg00026363	neg	376	2.46898e-05		10 years old	5 years old	4	154720946
cg00026920	neg	105	4.05085e-06		10 years old	5 years old	14	101409592	RP11-909M7.3(ENST00000637474.1);MEG8(ENST00000636052.1);MEG8(ENST00000638012.1);MEG8(ENST00000556720.5);MEG8(ENST00000555354.5);MEG8(ENST00000554485.1);SNORD113-8(ENST00000363497.1)	106986;48291;6763;5854;4369;4327;-196
cg00027083	pos	1749	6.95e-08		aging		18	5543801	EPB41L3(ENST00000342933.7);EPB41L3(ENST00000341928.6);EPB41L3(ENST00000400111.8);EPB41L3(ENST00000637651.1);EPB41L3(ENST00000540638.6);EPB41L3(ENST00000545076.5);EPB41L3(ENST00000584015.5);EPB41L3(ENST00000578431.1);EPB41L3(ENST00000582592.1)	508;440;165;86861;479;85189;-382;86898;33846			S_Shore
cg00027400	pos	1534	3.49e-07		aging		18	49866412	RP11-25O3.1(ENST00000582700.1);DCC(ENST00000442544.6)	-1017;-130			N_Shore
cg00027420	neg	3360	4.61583e-10		5 years old	birth	11	34642671	EHF(ENST00000527001.5);EHF(ENST00000257831.7);EHF(ENST00000450654.6);EHF(ENST00000530286.5);EHF(ENST00000533754.5)	31;13;-11;-929;-1079
cg00028211	pos	6462	4.34996e-09		5 years old	birth	2	45028802					N_Shore
cg00028935	pos	986	9.28e-09		aging		3	147114406	ZIC4(ENST00000383075.7);ZIC4(ENST00000525172.6);ZIC4(ENST00000425731.7);ZIC4(ENST00000493664.5);ZIC4(ENST00000484399.5);ZIC4(ENST00000473123.5);ZIC4(ENST00000491672.5);ZIC4(ENST00000462748.6);ZIC4(ENST00000484586.5);ZIC4(ENST00000463250.1);ZIC1(ENST00000472523.1);ZIC1(ENST00000488404.5)	10241;7665;8901;567;7665;8901;10171;9514;7179;9913;3197;2724			S_Shelf
cg00028935	pos	3953	1.47e-05		aging		3	147114406	ZIC4(ENST00000383075.7);ZIC4(ENST00000525172.6);ZIC4(ENST00000425731.7);ZIC4(ENST00000493664.5);ZIC4(ENST00000484399.5);ZIC4(ENST00000473123.5);ZIC4(ENST00000491672.5);ZIC4(ENST00000462748.6);ZIC4(ENST00000484586.5);ZIC4(ENST00000463250.1);ZIC1(ENST00000472523.1);ZIC1(ENST00000488404.5)	10241;7665;8901;567;7665;8901;10171;9514;7179;9913;3197;2724			S_Shelf
cg00029246	neg	5805	5.63e-05		aging		7	137223417	DGKI(ENST00000453654.6);DGKI(ENST00000288490.9);DGKI(ENST00000446122.5);DGKI(ENST00000424189.6);DGKI(ENST00000614521.1);DGKI(ENST00000460662.2)	307865;308192;308421;308421;151333;43257
cg00029246	neg	132			age		7	137223417	DGKI(ENST00000453654.6);DGKI(ENST00000288490.9);DGKI(ENST00000446122.5);DGKI(ENST00000424189.6);DGKI(ENST00000614521.1);DGKI(ENST00000460662.2)	307865;308192;308421;308421;151333;43257
cg00029284	neg	3537	6.6e-07		aging		12	111731203	CUX2(ENST00000261726.10);CUX2(ENST00000397643.3)	259375;193953
cg00029284	neg	2845	4e-06		aging		12	111731203	CUX2(ENST00000261726.10);CUX2(ENST00000397643.3)	259375;193953
cg00030420	pos	625	3.69e-09	0.014155	old Swedish twins		5	140683772	TAF7(ENST00000624699.1);SLC25A2(ENST00000239451.6)	16440;-160	Obesity-related traits(rs3749779)	-881	Island
cg00031346	neg	4000	9.59e-07		aging		6	168478519	FRMD1(ENST00000646385.1);FRMD1(ENST00000644440.1);FRMD1(ENST00000283309.10);FRMD1(ENST00000358587.5);FRMD1(ENST00000468647.5);FRMD1(ENST00000509157.5);FRMD1(ENST00000511714.2)	15173;23672;1320;1338;3690;3690;3718			S_Shore
cg00031346	neg	3935	1.45e-05		aging		6	168478519	FRMD1(ENST00000646385.1);FRMD1(ENST00000644440.1);FRMD1(ENST00000283309.10);FRMD1(ENST00000358587.5);FRMD1(ENST00000468647.5);FRMD1(ENST00000509157.5);FRMD1(ENST00000511714.2)	15173;23672;1320;1338;3690;3690;3718			S_Shore
cg00031823	neg	3299	7.28e-06		aging		9	138915692	NACC2(ENST00000371753.5);NACC2(ENST00000277554.3)	26734;71439
cg00032205	pos	326	2.4e-11		age		8	98290372	TSPYL5(ENST00000322128.4)	-180			Island
cg00032205		551	8.6239e-138		age		8	98290372	TSPYL5(ENST00000322128.4)	-180			Island
cg00033202	neg	2214			age		4	123958982	SPATA5(ENST00000274008.4);SPATA5(ENST00000422835.2)	114753;114726	Mosquito bite size(rs13119779)	3984
cg00034076	pos	409	3.6e-10		aging		8	85096037	RALYL(ENST00000522613.5);RALYL(ENST00000522455.5);RALYL(ENST00000521695.5);RALYL(ENST00000521268.5);RALYL(ENST00000518566.5);RALYL(ENST00000517988.1);RALYL(ENST00000517638.5);RALYL(ENST00000522647.1)	1015;535;528;459;268;-423;-1073;-1139			N_Shore
cg00034076	pos	2464	2.21e-06		aging		8	85096037	RALYL(ENST00000522613.5);RALYL(ENST00000522455.5);RALYL(ENST00000521695.5);RALYL(ENST00000521268.5);RALYL(ENST00000518566.5);RALYL(ENST00000517988.1);RALYL(ENST00000517638.5);RALYL(ENST00000522647.1)	1015;535;528;459;268;-423;-1073;-1139			N_Shore
cg00034101	pos	133	7.95519e-14		5 years old	birth	1	40098595	HEYL(ENST00000372852.3);RP1-144F13.3(ENST00000424418.1)	7022;-493
cg00034101		536	9.15e-09		age		1	40098595	HEYL(ENST00000372852.3);RP1-144F13.3(ENST00000424418.1)	7022;-493
cg00034101	pos	51	1.71e-132	0.321348	5 years	birth	1	40098595	HEYL(ENST00000372852.3);RP1-144F13.3(ENST00000424418.1)	7022;-493
cg00034101	pos	1930	8.39e-07		aging		1	40098595	HEYL(ENST00000372852.3);RP1-144F13.3(ENST00000424418.1)	7022;-493
cg00034101	pos	1601			age		1	40098595	HEYL(ENST00000372852.3);RP1-144F13.3(ENST00000424418.1)	7022;-493
cg00034468	pos	1120	8.03e-08		aging		1	229568077	ACTA1(ENST00000366684.7);ACTA1(ENST00000366683.3)	1764;1768			Island
cg00034559	pos	549	2.17e-107	0.212093	5 years	birth	2	39892124	AC007246.3(ENST00000415640.1);TMEM178A(ENST00000437068.5);TMEM178A(ENST00000482239.5);TMEM178A(ENST00000281961.2);TMEM178A(ENST00000618232.1)	146344;2;-514;-935;-983			N_Shore
cg00034559	pos	2302	1.35767e-10		5 years old	birth	2	39892124	AC007246.3(ENST00000415640.1);TMEM178A(ENST00000437068.5);TMEM178A(ENST00000482239.5);TMEM178A(ENST00000281961.2);TMEM178A(ENST00000618232.1)	146344;2;-514;-935;-983			N_Shore
cg00034755	pos	6008	9.61e-61	0.11314	5 years	birth	22	50918361					N_Shore
cg00035316	pos	1965	9.24e-07		aging		2	176993017	HOXD-AS2(ENST00000440016.6);HOXD8(ENST00000429017.2);HOXD8(ENST00000313173.5)	8724;-1405;-1451	Magnesium levels(rs2592394);Peripheral arterial disease (traffic-related air pollution interaction)(rs2592394);Male-pattern baldness(rs71421546);Glomerular filtration rate (creatinine)(rs187355703)	-1238;-1238;-1160;566	S_Shelf
cg00036110	pos	2644	2.06869e-10		5 years old	birth	1	40146660	HPCAL4(ENST00000612703.3);HPCAL4(ENST00000617690.2);HPCAL4(ENST00000372844.7)	10497;10497;10701			N_Shelf
cg00036871	neg	959	3.09e-08	-0.00448549	old Swedish twins		2	220436894	OBSL1(ENST00000465149.1);OBSL1(ENST00000373876.5);OBSL1(ENST00000404537.5);OBSL1(ENST00000603926.5);OBSL1(ENST00000373873.8);OBSL1(ENST00000289656.3);OBSL1(ENST00000465589.1);OBSL1(ENST00000491370.1);INHA(ENST00000489456.1);INHA(ENST00000243786.2)	-1433;-931;-883;-883;-883;-708;-680;-313;3010;-23			S_Shelf
cg00036976	neg	469	4.95e-06	-0.0067	age		16	85343281	GSE1(ENST00000637419.1)	140150
cg00037441	pos	1399	3.08e-08		aging		6	117198428	RFX6(ENST00000487683.5);RFX6(ENST00000332958.2)	53;5			Island
cg00037441	pos	756	6.75e-284		aging		6	117198428	RFX6(ENST00000487683.5);RFX6(ENST00000332958.2)	53;5			Island
cg00037457	pos	3185	3.8603e-10		5 years old	birth	17	59531744	TBX4(ENST00000589003.5);TBX4(ENST00000393853.8);TBX4(ENST00000644296.1)	1979;1965;1961	Brain volume in infants (cerebrospinal fluid)(rs11867179)	1609	S_Shore
cg00039326	neg	2408	2.05e-06		aging		1	36615845	TRAPPC3(ENST00000616074.4);TRAPPC3(ENST00000616395.4);TRAPPC3(ENST00000617904.4);TRAPPC3(ENST00000373166.7);TRAPPC3(ENST00000373163.5);TRAPPC3(ENST00000373162.5);TRAPPC3(ENST00000469757.1);TRAPPC3(ENST00000373159.1);TRAPPC3(ENST00000497251.1)	-730;-730;5809;-775;-793;-747;-748;-748;-957	Schizophrenia(rs7537052)	1096	S_Shore
cg00040455	pos	1115	2.04e-40		aging		23	30326676	NR0B1(ENST00000378970.4);NR0B1(ENST00000378963.1)	1039;-71			Island
cg00042244	pos	9282	1.71912e-08		5 years old	birth	6	36803083	CPNE5(ENST00000244751.6);CPNE5(ENST00000633136.1);CPNE5(ENST00000633280.1)	4695;4022;4137			N_Shelf
cg00042263	neg	31	1.9e-05		age		2	118503396
cg00042654	neg	4548	2.41e-05		aging		2	170199708	LRP2(ENST00000263816.7);LRP2(ENST00000443831.1)	19487;19336
cg00042654	neg	1920			age		2	170199708	LRP2(ENST00000263816.7);LRP2(ENST00000443831.1)	19487;19336
cg00042904	neg	6192			age		23	62654766	RP11-357C3.3(ENST00000610088.5);RP11-357C3.3(ENST00000610234.5);RP11-357C3.3(ENST00000608788.5);RP11-357C3.3(ENST00000609401.5);RP11-357C3.3(ENST00000609143.5)	126185;126166;126137;126107;126163
cg00042904	neg	1019	2.01e-71		aging		23	62654766	RP11-357C3.3(ENST00000610088.5);RP11-357C3.3(ENST00000610234.5);RP11-357C3.3(ENST00000608788.5);RP11-357C3.3(ENST00000609401.5);RP11-357C3.3(ENST00000609143.5)	126185;126166;126137;126107;126163
cg00043673	neg	2587			age		18	46002113	RNA5SP456(ENST00000364002.1)	-142
cg00044245	pos	900	1.01e-272		aging		6	94128889	EPHA7(ENST00000369303.8);EPHA7(ENST00000369297.1)	355;376			Island
cg00044245	pos	493	0.0008		age		6	94128889	EPHA7(ENST00000369303.8);EPHA7(ENST00000369297.1)	355;376			Island
cg00044245	pos	4932	3.26e-05		aging		6	94128889	EPHA7(ENST00000369303.8);EPHA7(ENST00000369297.1)	355;376			Island
cg00044665	neg	671	1.5e-05	-0.0082	age		16	66400411	CDH5(ENST00000614547.4);CDH5(ENST00000341529.7);CDH5(ENST00000565334.5)	-114;-122;-182
cg00045787	pos	259	6.87e-07	0.0091	age		16	69318027	SNTB2(ENST00000336278.8);SNTB2(ENST00000467311.5)	96995;96977
cg00046877	neg	1952	1.02e-07		aging		22	19702664	SEPT5(ENST00000455784.6);SEPT5(ENST00000406395.5);SEPT5(ENST00000406172.6);SEPT5(ENST00000412544.5)	677;637;612;466			S_Shore
cg00046877	neg	405	4.97e-10		aging		22	19702664	SEPT5(ENST00000455784.6);SEPT5(ENST00000406395.5);SEPT5(ENST00000406172.6);SEPT5(ENST00000412544.5)	677;637;612;466			S_Shore
cg00047050	neg	1533	4.2e-08		aging		11	107879431	CUL5(ENST00000393094.6);CUL5(ENST00000532064.5);CUL5(ENST00000526303.1);CUL5(ENST00000531427.5)	-28;-215;-251;-555			N_Shore
cg00047050	neg	93	2.8e-24		age		11	107879431	CUL5(ENST00000393094.6);CUL5(ENST00000532064.5);CUL5(ENST00000526303.1);CUL5(ENST00000531427.5)	-28;-215;-251;-555			N_Shore
cg00047050	neg	57	1e-06		age		11	107879431	CUL5(ENST00000393094.6);CUL5(ENST00000532064.5);CUL5(ENST00000526303.1);CUL5(ENST00000531427.5)	-28;-215;-251;-555			N_Shore
cg00048759	pos	771	2.25e-05	0.0089	age		7	99775422	GPC2(ENST00000292377.3);GPC2(ENST00000480087.5);GPC2(ENST00000471717.1);STAG3(ENST00000426455.5);STAG3(ENST00000394018.6);STAG3(ENST00000620100.4);STAG3(ENST00000615138.4);STAG3(ENST00000416412.5);STAG3(ENST00000317296.9);STAG3(ENST00000422690.5);STAG3(ENST00000496157.5);STAG3(ENST00000439782.1);STAG3(ENST00000482546.1)	-432;-430;-427;236;56;56;56;-67;-117;-130;-136;-137;-138			Island
cg00048759	pos	3395	5.88e-07		aging		7	99775422	GPC2(ENST00000292377.3);GPC2(ENST00000480087.5);GPC2(ENST00000471717.1);STAG3(ENST00000426455.5);STAG3(ENST00000394018.6);STAG3(ENST00000620100.4);STAG3(ENST00000615138.4);STAG3(ENST00000416412.5);STAG3(ENST00000317296.9);STAG3(ENST00000422690.5);STAG3(ENST00000496157.5);STAG3(ENST00000439782.1);STAG3(ENST00000482546.1)	-432;-430;-427;236;56;56;56;-67;-117;-130;-136;-137;-138			Island
cg00048759	pos	356	2.41e-10	0.00715247	old Swedish twins		7	99775422	GPC2(ENST00000292377.3);GPC2(ENST00000480087.5);GPC2(ENST00000471717.1);STAG3(ENST00000426455.5);STAG3(ENST00000394018.6);STAG3(ENST00000620100.4);STAG3(ENST00000615138.4);STAG3(ENST00000416412.5);STAG3(ENST00000317296.9);STAG3(ENST00000422690.5);STAG3(ENST00000496157.5);STAG3(ENST00000439782.1);STAG3(ENST00000482546.1)	-432;-430;-427;236;56;56;56;-67;-117;-130;-136;-137;-138			Island
cg00048759	pos	144	5.57e-13		aging		7	99775422	GPC2(ENST00000292377.3);GPC2(ENST00000480087.5);GPC2(ENST00000471717.1);STAG3(ENST00000426455.5);STAG3(ENST00000394018.6);STAG3(ENST00000620100.4);STAG3(ENST00000615138.4);STAG3(ENST00000416412.5);STAG3(ENST00000317296.9);STAG3(ENST00000422690.5);STAG3(ENST00000496157.5);STAG3(ENST00000439782.1);STAG3(ENST00000482546.1)	-432;-430;-427;236;56;56;56;-67;-117;-130;-136;-137;-138			Island
cg00049047	pos	2513	2.38e-06		aging		5	37838425	GDNF-AS1(ENST00000637595.1);GDNF(ENST00000326524.6);GDNF(ENST00000515058.5)	26734;1357;1363			S_Shelf
cg00049323	neg	3907	1.41e-05		aging		5	472564	CTD-2228K2.5(ENST00000510714.1);SLC9A3(ENST00000644203.1);CTD-2228K2.5(ENST00000342584.3);CTD-2228K2.5(ENST00000510604.1);CTD-2228K2.5(ENST00000502511.1);CTD-2228K2.7(ENST00000607286.5)	427;51873;649;511;294;-787	Breast cancer(rs190811224)	-4587	N_Shore
cg00049440	neg	150	1.05524e-13		5 years old	birth	9	73026643	KLF9(ENST00000377126.3)	2897			N_Shore
cg00049440	neg	598	3.32e-106	-0.376436	5 years	birth	9	73026643	KLF9(ENST00000377126.3)	2897			N_Shore
cg00054890	pos	369	2.49e-06	0.0093	age		7	98632054	TRRAP(ENST00000360902.2);TRRAP(ENST00000468960.3);TRRAP(ENST00000482799.3);SMURF1(ENST00000361368.6);SMURF1(ENST00000361125.1)	64244;19813;3836;109588;109669			N_Shore
cg00055679	pos	7484	7.56056e-09		5 years old	birth	13	79170430	RNF219-AS1(ENST00000607205.5);RNF219-AS1(ENST00000606124.5);RNF219-AS1(ENST00000606429.5);RNF219-AS1(ENST00000607860.5);RNF219-AS1(ENST00000607220.5);RNF219-AS1(ENST00000430549.6);RNF219-AS1(ENST00000606376.5);RNF219-AS1(ENST00000560209.6);RNF219-AS1(ENST00000444769.7);RNF219-AS1(ENST00000560584.2);RP11-52L5.6(ENST00000607269.1)	541440;541440;541440;541427;541306;541298;541298;541298;541272;17819;166			Island
cg00055747	pos	3177			age		6	88889410
cg00055945	neg	349	6.59657e-13		5 years old	birth	6	36595688
cg00056468	neg	7443	7.42012e-09		5 years old	birth	3	88489988	RP11-249L12.1(ENST00000637986.1);RP11-249L12.1(ENST00000636323.1);RP11-249L12.1(ENST00000638109.1);RP11-249L12.1(ENST00000635844.1)	102425;102380;102376;102375
cg00057272	neg	2908	4.29e-06		aging		8	135726252	ZFAT(ENST00000377838.7);ZFAT(ENST00000523924.5);ZFAT(ENST00000523243.5);ZFAT(ENST00000523399.5)	-971;-971;-960;-1047			S_Shore
cg00058291	pos	6873	6.07e-52	0.117589	5 years	birth	1	228974133
cg00058879	pos	383	3.82e-10		aging		22	40082173	CACNA1I(ENST00000404898.5);CACNA1I(ENST00000402142.3)	115415;115415			Island
cg00058879	pos	1592	4.85e-08		aging		22	40082173	CACNA1I(ENST00000404898.5);CACNA1I(ENST00000402142.3)	115415;115415			Island
cg00058879		402	1.84e-09		age		22	40082173	CACNA1I(ENST00000404898.5);CACNA1I(ENST00000402142.3)	115415;115415			Island
cg00059089	neg	7593	6.92e-30	-0.104297	5 years	birth	2	153263288	FMNL2(ENST00000288670.13)	71537
cg00059225		63	9.47e-15		age		5	151304357	GLRA1(ENST00000274576.8);GLRA1(ENST00000462581.6);GLRA1(ENST00000455880.2);GLRA1(ENST00000471351.2)	46;40;40;36			Island
cg00059225	pos	145	2.91e-12	0.00892406	old Swedish twins		5	151304357	GLRA1(ENST00000274576.8);GLRA1(ENST00000462581.6);GLRA1(ENST00000455880.2);GLRA1(ENST00000471351.2)	46;40;40;36			Island
cg00059225	pos	104	3.32e-14		aging		5	151304357	GLRA1(ENST00000274576.8);GLRA1(ENST00000462581.6);GLRA1(ENST00000455880.2);GLRA1(ENST00000471351.2)	46;40;40;36			Island
cg00059225	pos	350	4.45e-11		age		5	151304357	GLRA1(ENST00000274576.8);GLRA1(ENST00000462581.6);GLRA1(ENST00000455880.2);GLRA1(ENST00000471351.2)	46;40;40;36			Island
cg00059225	pos	35	0		aging		5	151304357	GLRA1(ENST00000274576.8);GLRA1(ENST00000462581.6);GLRA1(ENST00000455880.2);GLRA1(ENST00000471351.2)	46;40;40;36			Island
cg00059225	pos	93			age		5	151304357	GLRA1(ENST00000274576.8);GLRA1(ENST00000462581.6);GLRA1(ENST00000455880.2);GLRA1(ENST00000471351.2)	46;40;40;36			Island
cg00059225	pos				age		5	151304357	GLRA1(ENST00000274576.8);GLRA1(ENST00000462581.6);GLRA1(ENST00000455880.2);GLRA1(ENST00000471351.2)	46;40;40;36			Island
cg00059225	pos	81	3e-06		age		5	151304357	GLRA1(ENST00000274576.8);GLRA1(ENST00000462581.6);GLRA1(ENST00000455880.2);GLRA1(ENST00000471351.2)	46;40;40;36			Island
cg00059225	pos	15	2.57e-07	0.00243371	age		5	151304357	GLRA1(ENST00000274576.8);GLRA1(ENST00000462581.6);GLRA1(ENST00000455880.2);GLRA1(ENST00000471351.2)	46;40;40;36			Island
cg00059225	pos	6	0		age		5	151304357	GLRA1(ENST00000274576.8);GLRA1(ENST00000462581.6);GLRA1(ENST00000455880.2);GLRA1(ENST00000471351.2)	46;40;40;36			Island
cg00059225	pos	22	2.36e-17		aging		5	151304357	GLRA1(ENST00000274576.8);GLRA1(ENST00000462581.6);GLRA1(ENST00000455880.2);GLRA1(ENST00000471351.2)	46;40;40;36			Island
cg00059225	pos	1924			age		5	151304357	GLRA1(ENST00000274576.8);GLRA1(ENST00000462581.6);GLRA1(ENST00000455880.2);GLRA1(ENST00000471351.2)	46;40;40;36			Island
cg00059240							10	3155604	PFKP(ENST00000381125.8);PFKP(ENST00000381075.6);PFKP(ENST00000415005.5);PFKP(ENST00000413079.1)	45892;44785;8688;-46	Disc degeneration (lumbar)(rs7896691);Facial morphology (factor 14, intercanthal width)(rs77783563)	-431;2869
cg00059424							22	30988148	PES1(ENST00000354694.11);PES1(ENST00000402281.5);PES1(ENST00000405677.5);PES1(ENST00000402284.7);PES1(ENST00000335214.8);PES1(ENST00000406208.7);PES1(ENST00000433575.5);PES1(ENST00000466614.1)	-221;14922;14827;-281;-303;-295;-283;-271			Island
cg00059652	neg	204	9.76e-119	-0.298333	5 years	birth	17	67605498	AC003051.1(ENST00000588501.5);AC003051.1(ENST00000591334.5);AC003051.1(ENST00000433856.5);AC003051.1(ENST00000588185.1)	32106;15370;14572;14491
cg00059652	neg	640			age		17	67605498	AC003051.1(ENST00000588501.5);AC003051.1(ENST00000591334.5);AC003051.1(ENST00000433856.5);AC003051.1(ENST00000588185.1)	32106;15370;14572;14491
cg00059652	neg	828	6.90258e-12		5 years old	birth	17	67605498	AC003051.1(ENST00000588501.5);AC003051.1(ENST00000591334.5);AC003051.1(ENST00000433856.5);AC003051.1(ENST00000588185.1)	32106;15370;14572;14491
cg00059874	neg	2935			age		9	69146590	PGM5P2(ENST00000613141.1);PGM5P2(ENST00000637225.1);RP11-58A12.3(ENST00000416700.1);RP11-58A12.3(ENST00000421142.1)	1256;1087;-349;-374			N_Shore
cg00061520	neg	5949	2.52e-61	-0.128405	5 years	birth	16	4070371	ADCY9(ENST00000294016.7);ADCY9(ENST00000571467.1);ADCY9(ENST00000571889.1);ADCY9(ENST00000572288.1)	95815;93555;33820;93656	Response to Dalcetrapib treatment in acute coronary syndrome(rs1967309);Diisocyanate-induced asthma(rs67335251)	-4788;1351
cg00061695	pos	4701	2.5e-70	0.134604	5 years	birth	17	7311314	NLGN2(ENST00000575301.5);NLGN2(ENST00000572893.1);NLGN2(ENST00000302926.6);NLGN2(ENST00000570940.1)	3121;2639;-188;-646			S_Shelf
cg00062043	pos	3712	1.18e-05		aging		19	38801339	YIF1B(ENST00000592694.5);YIF1B(ENST00000337679.12);YIF1B(ENST00000392124.7);YIF1B(ENST00000339413.10);YIF1B(ENST00000592246.5);YIF1B(ENST00000329420.12);YIF1B(ENST00000591784.5);YIF1B(ENST00000591755.5);YIF1B(ENST00000589644.1);YIF1B(ENST00000588002.5);YIF1B(ENST00000585563.5);YIF1B(ENST00000589247.1);YIF1B(ENST00000587361.1);YIF1B(ENST00000587039.1)	5215;5224;-776;5264;-1056;5094;5100;5221;5243;-1056;5037;5069;5064;6574
cg00062245	pos	1742	5.65e-07		aging		17	42462260	ITGA2B(ENST00000262407.5);ITGA2B(ENST00000592462.5);ITGA2B(ENST00000592226.5);ITGA2B(ENST00000591990.5);ITGA2B(ENST00000589645.5);ITGA2B(ENST00000592075.5);ITGA2B(ENST00000592253.5);ITGA2B(ENST00000592944.1)	4613;-1395;310;303;471;310;449;917			Island
cg00062245		163	6.71e-12		age		17	42462260	ITGA2B(ENST00000262407.5);ITGA2B(ENST00000592462.5);ITGA2B(ENST00000592226.5);ITGA2B(ENST00000591990.5);ITGA2B(ENST00000589645.5);ITGA2B(ENST00000592075.5);ITGA2B(ENST00000592253.5);ITGA2B(ENST00000592944.1)	4613;-1395;310;303;471;310;449;917			Island
cg00062245	pos	2570	7.4e-84	0.121546	5 years	birth	17	42462260	ITGA2B(ENST00000262407.5);ITGA2B(ENST00000592462.5);ITGA2B(ENST00000592226.5);ITGA2B(ENST00000591990.5);ITGA2B(ENST00000589645.5);ITGA2B(ENST00000592075.5);ITGA2B(ENST00000592253.5);ITGA2B(ENST00000592944.1)	4613;-1395;310;303;471;310;449;917			Island
cg00062245	pos	2991	3.11423e-10		5 years old	birth	17	42462260	ITGA2B(ENST00000262407.5);ITGA2B(ENST00000592462.5);ITGA2B(ENST00000592226.5);ITGA2B(ENST00000591990.5);ITGA2B(ENST00000589645.5);ITGA2B(ENST00000592075.5);ITGA2B(ENST00000592253.5);ITGA2B(ENST00000592944.1)	4613;-1395;310;303;471;310;449;917			Island
cg00062245		673	3.6397e-128		age		17	42462260	ITGA2B(ENST00000262407.5);ITGA2B(ENST00000592462.5);ITGA2B(ENST00000592226.5);ITGA2B(ENST00000591990.5);ITGA2B(ENST00000589645.5);ITGA2B(ENST00000592075.5);ITGA2B(ENST00000592253.5);ITGA2B(ENST00000592944.1)	4613;-1395;310;303;471;310;449;917			Island
cg00062245	pos	1340			age		17	42462260	ITGA2B(ENST00000262407.5);ITGA2B(ENST00000592462.5);ITGA2B(ENST00000592226.5);ITGA2B(ENST00000591990.5);ITGA2B(ENST00000589645.5);ITGA2B(ENST00000592075.5);ITGA2B(ENST00000592253.5);ITGA2B(ENST00000592944.1)	4613;-1395;310;303;471;310;449;917			Island
cg00062437	neg	5759			age		22	23728539	AP000344.1(ENST00000415114.1)	1379			N_Shore
cg00062437	neg	759	1.05e-08	-0.00477561	old Swedish twins		22	23728539	AP000344.1(ENST00000415114.1)	1379			N_Shore
cg00063223	neg	2912	3.72e-07		aging		3	73610946	PDZRN3(ENST00000263666.8);PDZRN3(ENST00000466780.5);PDZRN3(ENST00000492909.1);PDZRN3(ENST00000308537.4)	63145;-177;7666;63045
cg00063223	neg	3283	7.16e-06		aging		3	73610946	PDZRN3(ENST00000263666.8);PDZRN3(ENST00000466780.5);PDZRN3(ENST00000492909.1);PDZRN3(ENST00000308537.4)	63145;-177;7666;63045
cg00063748	neg	2697	2.87e-07		aging		1	3352986	PRDM16(ENST00000270722.9)	367211			S_Shore
cg00065935	pos	315	1.45e-06	0.0097	age		3	120627088	STXBP5L(ENST00000273666.10);STXBP5L(ENST00000471454.5);STXBP5L(ENST00000461772.5);STXBP5L(ENST00000472879.5);STXBP5L(ENST00000497029.5);STXBP5L(ENST00000492541.5);STXBP5L(ENST00000495504.5);STXBP5L(ENST00000471262.1)	169;36;5;-48;-73;-73;-861;-1330			Island
cg00065935	pos	2367	1.85e-07		aging		3	120627088	STXBP5L(ENST00000273666.10);STXBP5L(ENST00000471454.5);STXBP5L(ENST00000461772.5);STXBP5L(ENST00000472879.5);STXBP5L(ENST00000497029.5);STXBP5L(ENST00000492541.5);STXBP5L(ENST00000495504.5);STXBP5L(ENST00000471262.1)	169;36;5;-48;-73;-73;-861;-1330			Island
cg00065935	pos	109	5.68e-16		age		3	120627088	STXBP5L(ENST00000273666.10);STXBP5L(ENST00000471454.5);STXBP5L(ENST00000461772.5);STXBP5L(ENST00000472879.5);STXBP5L(ENST00000497029.5);STXBP5L(ENST00000492541.5);STXBP5L(ENST00000495504.5);STXBP5L(ENST00000471262.1)	169;36;5;-48;-73;-73;-861;-1330			Island
cg00065935	pos	4945	3.28e-05		aging		3	120627088	STXBP5L(ENST00000273666.10);STXBP5L(ENST00000471454.5);STXBP5L(ENST00000461772.5);STXBP5L(ENST00000472879.5);STXBP5L(ENST00000497029.5);STXBP5L(ENST00000492541.5);STXBP5L(ENST00000495504.5);STXBP5L(ENST00000471262.1)	169;36;5;-48;-73;-73;-861;-1330			Island
cg00066663	neg	216	3.93e-07	-0.0132	age		17	7792674	CHD3(ENST00000380358.8);CHD3(ENST00000358181.8);CHD3(ENST00000330494.11);CHD3(ENST00000570758.1);CHD3(ENST00000574022.1);CHD3(ENST00000452447.1)	4550;565;505;-362;-1068;-1379	Sum neutrophil eosinophil counts(rs377079849);Granulocyte count(rs377079849);Myeloid white cell count(rs377079849);Systolic blood pressure(rs7503751)	-4897;-4897;-4897;-3132	S_Shelf
cg00067518	pos	4111	8.99291e-10		5 years old	birth	1	7763225	CAMTA1(ENST00000303635.11)	917841			N_Shore
cg00067518	pos	267	5.27e-115	0.204176	5 years	birth	1	7763225	CAMTA1(ENST00000303635.11)	917841			N_Shore
cg00067720	neg	539	7.98e-06	-0.0099	age		5	67521141	PIK3R1(ENST00000521381.5);PIK3R1(ENST00000521657.5);PIK3R1(ENST00000517643.1);PIK3R1(ENST00000517412.1)	9593;9537;7847;-1124
cg00067720		47	1.79e-12		old individuals	young individuals	5	67521141	PIK3R1(ENST00000521381.5);PIK3R1(ENST00000521657.5);PIK3R1(ENST00000517643.1);PIK3R1(ENST00000517412.1)	9593;9537;7847;-1124
cg00067751	neg	806			age		9	104249741	TMEM246(ENST00000374847.5);TMEM246(ENST00000374848.7);TMEM246(ENST00000374851.1)	-342;-266;45989			S_Shore
cg00067981	neg	102	3.11e-14		aging		21	27254444	APP(ENST00000346798.7);APP(ENST00000354192.7);APP(ENST00000348990.9);APP(ENST00000357903.7);APP(ENST00000359726.7);APP(ENST00000440126.7);APP(ENST00000439274.6);APP(ENST00000464867.1);APP(ENST00000358918.7)	288528;288621;288641;288661;289002;258334;288528;15851;288541
cg00067981	neg	345	1.68e-10		aging		21	27254444	APP(ENST00000346798.7);APP(ENST00000354192.7);APP(ENST00000348990.9);APP(ENST00000357903.7);APP(ENST00000359726.7);APP(ENST00000440126.7);APP(ENST00000439274.6);APP(ENST00000464867.1);APP(ENST00000358918.7)	288528;288621;288641;288661;289002;258334;288528;15851;288541
cg00068155	pos	732	2e-05	0.0127	age		3	131754131	CPNE4(ENST00000429747.5);CPNE4(ENST00000617767.4);CPNE4(ENST00000512055.5);CPNE4(ENST00000512332.5);CPNE4(ENST00000511604.5);CPNE4(ENST00000502818.5);CPNE4(ENST00000505957.1);CPNE4(ENST00000506687.5)	155;2517;250123;4319;4319;2675;2432;4963	HDL cholesterol levels(rs13076253)	-2356	Island
cg00068155	pos	197	1.96e-13		age		3	131754131	CPNE4(ENST00000429747.5);CPNE4(ENST00000617767.4);CPNE4(ENST00000512055.5);CPNE4(ENST00000512332.5);CPNE4(ENST00000511604.5);CPNE4(ENST00000502818.5);CPNE4(ENST00000505957.1);CPNE4(ENST00000506687.5)	155;2517;250123;4319;4319;2675;2432;4963	HDL cholesterol levels(rs13076253)	-2356	Island
cg00068745	neg	3161			age		19	16178203	TPM4(ENST00000589897.1);TPM4(ENST00000344824.10);TPM4(ENST00000646974.1);TPM4(ENST00000586499.5)	372;-114;-145;-307			N_Shore
cg00069242	pos	961	4.07e-08		aging		14	23450527	RP11-298I3.5(ENST00000555074.1);AJUBA(ENST00000262713.6);AJUBA(ENST00000361265.8);AJUBA(ENST00000553736.1);RP11-298I3.4(ENST00000557615.5);RP11-298I3.4(ENST00000556503.5)	940;1324;1020;268;-1380;-1380			Island
cg00069463	pos	582	2.74412e-12		5 years old	birth	22	27248407			Gastroesophageal reflux disease(rs2213770)	-3722
cg00069642	pos	5903	1.05e-61	0.100992	5 years	birth	5	141062490	ARAP3(ENST00000508305.5);ARAP3(ENST00000239440.8)	-720;-702
cg00069969							13	33646763
cg00070899	pos	5323	2.18494e-09		5 years old	birth	6	34024479	GRM4(ENST00000535756.5);GRM4(ENST00000374181.8);GRM4(ENST00000538487.6);GRM4(ENST00000374177.7);GRM4(ENST00000545715.5);GRM4(ENST00000609222.5);GRM4(ENST00000609860.5);GRM4(ENST00000544773.6);GRM4(ENST00000455714.6);GRM4(ENST00000609278.1);GRM4(ENST00000609443.1);GRM4(ENST00000609915.1);GRM4(ENST00000609973.1)	47152;89435;89378;98920;6933;49265;6537;54332;45449;89390;43386;-379;76319			S_Shore
cg00070899	pos	1798	4.91e-90	0.154316	5 years	birth	6	34024479	GRM4(ENST00000535756.5);GRM4(ENST00000374181.8);GRM4(ENST00000538487.6);GRM4(ENST00000374177.7);GRM4(ENST00000545715.5);GRM4(ENST00000609222.5);GRM4(ENST00000609860.5);GRM4(ENST00000544773.6);GRM4(ENST00000455714.6);GRM4(ENST00000609278.1);GRM4(ENST00000609443.1);GRM4(ENST00000609915.1);GRM4(ENST00000609973.1)	47152;89435;89378;98920;6933;49265;6537;54332;45449;89390;43386;-379;76319			S_Shore
cg00071215	pos	9353	1.77407e-08		5 years old	birth	2	164205820					S_Shore
cg00071739	neg	5368	4.35e-05		aging		22	19220482	CLTCL1(ENST00000621271.4);CLTCL1(ENST00000427926.5);CLTCL1(ENST00000615606.4);CLTCL1(ENST00000617103.4);CLTCL1(ENST00000540896.1)	58726;58755;58702;58702;-138
cg00072369							5	52405845	MOCS2(ENST00000361377.8);MOCS2(ENST00000396954.7);MOCS2(ENST00000450852.7);MOCS2(ENST00000510818.6);MOCS2(ENST00000508922.5);MOCS2(ENST00000582677.5);MOCS2(ENST00000584946.5);MOCS2(ENST00000527216.5);MOCS2(ENST00000514553.2);CTD-2366F13.1(ENST00000502171.2);CTD-2366F13.1(ENST00000512301.1);CTD-2366F13.1(ENST00000499459.2)	-244;-256;-237;-273;-253;-238;-238;48;-288;173;138;116			S_Shore
cg00072689	pos	849	2.57e-101	0.206778	5 years	birth	17	46681111	HOXB3(ENST00000552000.2);HOXB-AS3(ENST00000467155.6);HOXB-AS3(ENST00000487849.7);HOXB-AS3(ENST00000466037.6);HOXB-AS3(ENST00000491264.5);HOXB-AS3(ENST00000494420.1);HOXB6(ENST00000484302.3);HOXB6(ENST00000225648.3);HOXB6(ENST00000490419.1)	1163;13272;11429;7310;1611;1258;1243;1223;383	Childhood body mass index(rs11079830)	1519
cg00072689	pos	2135	1.09646e-10		5 years old	birth	17	46681111	HOXB3(ENST00000552000.2);HOXB-AS3(ENST00000467155.6);HOXB-AS3(ENST00000487849.7);HOXB-AS3(ENST00000466037.6);HOXB-AS3(ENST00000491264.5);HOXB-AS3(ENST00000494420.1);HOXB6(ENST00000484302.3);HOXB6(ENST00000225648.3);HOXB6(ENST00000490419.1)	1163;13272;11429;7310;1611;1258;1243;1223;383	Childhood body mass index(rs11079830)	1519
cg00072720	pos	636	1.9e-09		aging		17	7165831	RP1-4G17.5(ENST00000577138.1);CLDN7(ENST00000360325.11);CLDN7(ENST00000538261.7);CLDN7(ENST00000397317.8);CLDN7(ENST00000574070.5);CLDN7(ENST00000575313.1);CLDN7(ENST00000571881.2);CLDN7(ENST00000571932.2);CLDN7(ENST00000573745.1)	-423;-34;433;701;-1367;688;-169;1471;692			Island
cg00073181	pos	4102			age		1	223308337	TLR5(ENST00000540964.5);TLR5(ENST00000407096.6);TLR5(ENST00000484766.1);TLR5(ENST00000366881.6);TLR5(ENST00000645434.1);TLR5(ENST00000646044.1);TLR5(ENST00000642603.1)	2292;8243;8251;8253;8253;8253;8287
cg00073543	pos	7749	8.5081e-09		5 years old	birth	1	38941882	RP11-329N22.1(ENST00000634732.1);RP11-329N22.1(ENST00000634464.1);RP11-329N22.1(ENST00000634298.1);RP11-329N22.1(ENST00000452971.1)	1335;1331;1293;1014			N_Shore
cg00073837	pos	2832	2.63406e-10		5 years old	birth	2	223177008					Island
cg00075507	pos	653			age		17	26708226	CTB-96E2.3(ENST00000591482.1);SARM1(ENST00000379061.8);SARM1(ENST00000585482.5)	23556;16848;9543			Island
cg00075507	pos	2716	2.93e-07		aging		17	26708226	CTB-96E2.3(ENST00000591482.1);SARM1(ENST00000379061.8);SARM1(ENST00000585482.5)	23556;16848;9543			Island
cg00075507	pos	3901	1.4e-05		aging		17	26708226	CTB-96E2.3(ENST00000591482.1);SARM1(ENST00000379061.8);SARM1(ENST00000585482.5)	23556;16848;9543			Island
cg00075597	neg	4968			age		16	22208463
cg00075967	pos	169	1.66e-05		age		15	74495354	STRA6(ENST00000395105.8);STRA6(ENST00000423167.6);STRA6(ENST00000323940.9);STRA6(ENST00000449139.6);STRA6(ENST00000416286.7);STRA6(ENST00000574439.5);STRA6(ENST00000616000.4);STRA6(ENST00000535552.5);STRA6(ENST00000563965.5);STRA6(ENST00000574278.5);STRA6(ENST00000569936.5);STRA6(ENST00000432245.6);STRA6(ENST00000573724.1);STRA6(ENST00000573456.5);STRA6(ENST00000573214.5);STRA6(ENST00000574570.1)…	-134;5956;6017;9212;9254;202;202;6692;-155;5041;79;5965;-608;-510;-563;-164;-563;43;308;3;-37
cg00075967	pos	177			age		15	74495354	STRA6(ENST00000395105.8);STRA6(ENST00000423167.6);STRA6(ENST00000323940.9);STRA6(ENST00000449139.6);STRA6(ENST00000416286.7);STRA6(ENST00000574439.5);STRA6(ENST00000616000.4);STRA6(ENST00000535552.5);STRA6(ENST00000563965.5);STRA6(ENST00000574278.5);STRA6(ENST00000569936.5);STRA6(ENST00000432245.6);STRA6(ENST00000573724.1);STRA6(ENST00000573456.5);STRA6(ENST00000573214.5);STRA6(ENST00000574570.1)…	-134;5956;6017;9212;9254;202;202;6692;-155;5041;79;5965;-608;-510;-563;-164;-563;43;308;3;-37
cg00075967	pos	4286	7.23e-73	0.149026	5 years	birth	15	74495354	STRA6(ENST00000395105.8);STRA6(ENST00000423167.6);STRA6(ENST00000323940.9);STRA6(ENST00000449139.6);STRA6(ENST00000416286.7);STRA6(ENST00000574439.5);STRA6(ENST00000616000.4);STRA6(ENST00000535552.5);STRA6(ENST00000563965.5);STRA6(ENST00000574278.5);STRA6(ENST00000569936.5);STRA6(ENST00000432245.6);STRA6(ENST00000573724.1);STRA6(ENST00000573456.5);STRA6(ENST00000573214.5);STRA6(ENST00000574570.1)…	-134;5956;6017;9212;9254;202;202;6692;-155;5041;79;5965;-608;-510;-563;-164;-563;43;308;3;-37
cg00076325	pos	7514	7.65995e-09		5 years old	birth	2	172974630	AC104801.1(ENST00000448117.1)	6896	Schizophrenia(rs1001780);Breast cancer(rs2016394)	-2272;-1659	S_Shelf
cg00076497	pos	4340	2.05e-05		aging		7	126891621	GRM8(ENST00000339582.6);GRM8(ENST00000358373.7);GRM8(ENST00000472701.5);GRM8(ENST00000457830.1);GRM8(ENST00000412160.1)	1727;814;1526;-348;-541			Island
cg00076653	neg	1955	1.47e-88	-0.205036	5 years	birth	4	15341878	RP11-665G4.1(ENST00000502344.5);C1QTNF7(ENST00000397700.6);C1QTNF7(ENST00000295297.4);C1QTNF7(ENST00000512144.1);C1QTNF7(ENST00000510958.1)	87660;436;318;266;247
cg00076653	neg	2479			age		4	15341878	RP11-665G4.1(ENST00000502344.5);C1QTNF7(ENST00000397700.6);C1QTNF7(ENST00000295297.4);C1QTNF7(ENST00000512144.1);C1QTNF7(ENST00000510958.1)	87660;436;318;266;247
cg00076653	neg	1795	6.35786e-11		5 years old	birth	4	15341878	RP11-665G4.1(ENST00000502344.5);C1QTNF7(ENST00000397700.6);C1QTNF7(ENST00000295297.4);C1QTNF7(ENST00000512144.1);C1QTNF7(ENST00000510958.1)	87660;436;318;266;247
cg00077391	pos	2910	2.86567e-10		5 years old	birth	20	57038463	APCDD1L(ENST00000371149.7);APCDD1L(ENST00000491015.1)	51531;-1427			S_Shore
cg00077872	pos	5065			age		12	110361960	TCHP(ENST00000544838.5)	23881
cg00078086	neg	6676	9.05e-05		aging		1	245632532	KIF26B(ENST00000407071.6)	314245
cg00078456	neg	7155	9.91e-48	-0.101797	5 years	birth	1	1564422	MIB2(ENST00000520777.5);MIB2(ENST00000355826.9);MIB2(ENST00000518681.5);MIB2(ENST00000505820.6);MIB2(ENST00000479659.5);MIB2(ENST00000489635.5);MIB2(ENST00000511502.5);MIB2(ENST00000487053.5);MIB2(ENST00000378712.5);MIB2(ENST00000504599.5);MIB2(ENST00000507229.5);MIB2(ENST00000378708.5);MIB2(ENST00000506488.5);MIB2(ENST00000514234.5);MIB2(ENST00000473511.5);MIB2(ENST00000464570.1);MIB2(ENST000004…	13627;13621;13605;13599;13588;13546;13528;13163;13137;12732;12731;11482;11465;5240;1582;1520;553;-64;-431			S_Shelf
cg00079023	pos	3478	5.24266e-10		5 years old	birth	5	139492535	PURA(ENST00000505703.1);PURA(ENST00000502351.1);PURA(ENST00000331327.4)	5173;22;-1173			N_Shore
cg00079023	pos	235	7.95e-117	0.186563	5 years	birth	5	139492535	PURA(ENST00000505703.1);PURA(ENST00000502351.1);PURA(ENST00000331327.4)	5173;22;-1173			N_Shore
cg00080125	pos	2410	1.54711e-10		5 years old	birth	17	59490613	C17orf82(ENST00000623772.1)	1501	Sitting height ratio(rs882367);Waist circumference adjusted for BMI (adjusted for smoking behaviour)(rs882367);Waist circumference adjusted for body mass index(rs882367);Waist circumference adjusted for BMI (joint analysis main effects and smoking interaction)(rs882367);Waist circumference adjusted for BMI in non-smokers(rs882367)	3961;3961;3961;3961;3961	S_Shelf
cg00080125	pos	1033	1.76e-98	0.143413	5 years	birth	17	59490613	C17orf82(ENST00000623772.1)	1501	Sitting height ratio(rs882367);Waist circumference adjusted for BMI (adjusted for smoking behaviour)(rs882367);Waist circumference adjusted for body mass index(rs882367);Waist circumference adjusted for BMI (joint analysis main effects and smoking interaction)(rs882367);Waist circumference adjusted for BMI in non-smokers(rs882367)	3961;3961;3961;3961;3961	S_Shelf
cg00081324	neg	651	4.81e-09	-0.00511968	old Swedish twins		17	48201233	SAMD14(ENST00000330175.8);SAMD14(ENST00000285206.12);SAMD14(ENST00000503131.1);SAMD14(ENST00000503734.1);SAMD14(ENST00000507043.1)	5953;293;6013;-271;5927
cg00081602	pos	664	3.8678e-12		5 years old	birth	5	72922957	ARHGEF28(ENST00000296794.10);ARHGEF28(ENST00000545377.5);ARHGEF28(ENST00000513042.6);ARHGEF28(ENST00000509848.5)	974;974;974;936			S_Shore
cg00081602	pos	3205	1.8e-79	0.121807	5 years	birth	5	72922957	ARHGEF28(ENST00000296794.10);ARHGEF28(ENST00000545377.5);ARHGEF28(ENST00000513042.6);ARHGEF28(ENST00000509848.5)	974;974;974;936			S_Shore
cg00082939	pos	9219	1.67166e-08		5 years old	birth	10	77165293	ZNF503-AS2(ENST00000466942.2);ZNF503-AS2(ENST00000486015.1);ZNF503-AS2(ENST00000425916.4);ZNF503-AS2(ENST00000491557.2);ZNF503-AS2(ENST00000484411.1);ZNF503-AS2(ENST00000527641.1)	4016;2638;2481;1779;1659;1370			Island
cg00082939	pos	2199	9.88e-87	0.211234	5 years	birth	10	77165293	ZNF503-AS2(ENST00000466942.2);ZNF503-AS2(ENST00000486015.1);ZNF503-AS2(ENST00000425916.4);ZNF503-AS2(ENST00000491557.2);ZNF503-AS2(ENST00000484411.1);ZNF503-AS2(ENST00000527641.1)	4016;2638;2481;1779;1659;1370			Island
cg00083262	neg	3858	1.8e-75	-0.107221	5 years	birth	1	157125526
cg00083262	neg	1654	4.89551e-11		5 years old	birth	1	157125526
cg00083700	neg	1289	2.26e-08		aging		17	74463608	AANAT(ENST00000250615.7);AANAT(ENST00000392492.7);AANAT(ENST00000587798.1);AANAT(ENST00000585649.1)	14175;-43;-192;-1084	High light scatter reticulocyte count(rs386386678);High light scatter reticulocyte percentage of red cells(rs386386678)	-2716;-2716
cg00083833	pos	6521	4.5061e-09		5 years old	birth	16	50583273	NKD1(ENST00000268459.5);NKD1(ENST00000564336.1)	1032;966			S_Shore
cg00083937	pos	1182	1.24e-96	0.13518	5 years	birth	22	51039805	CHKB(ENST00000463053.1);MAPK8IP2(ENST00000329492.5)	79;691			S_Shore
cg00084338	pos	1364	2.25e-94	0.333903	5 years	birth	6	170595920	DLL1(ENST00000366756.3)	3641			S_Shelf
cg00084347	neg	2412	2.06e-06		aging		12	124393913	DNAH10(ENST00000409039.7);DNAH10(ENST00000638045.1);DNAH10(ENST00000540041.2)	147178;146871;1053
cg00085013	neg	307	2.6e-113	-0.25799	5 years	birth	3	14871570	FGD5(ENST00000285046.9);FGD5(ENST00000543601.5);FGD5(ENST00000457774.1)	11101;11101;8631	Alcohol dependence(rs13070730)	1644
cg00085013	neg	2649	2.07791e-10		5 years old	birth	3	14871570	FGD5(ENST00000285046.9);FGD5(ENST00000543601.5);FGD5(ENST00000457774.1)	11101;11101;8631	Alcohol dependence(rs13070730)	1644
cg00085434		568	1.25e-08		age		11	14927489	CALCB(ENST00000523376.5)	946			Island
cg00085438	neg	8555	1.26258e-08		5 years old	birth	3	152049980	MBNL1(ENST00000282486.10);MBNL1(ENST00000282488.11);MBNL1(ENST00000355460.6);MBNL1(ENST00000495875.6);MBNL1(ENST00000493459.5);MBNL1(ENST00000324210.9);MBNL1(ENST00000459747.1);MBNL1(ENST00000460591.5);MBNL1(ENST00000498502.5);MBNL1(ENST00000545754.5);MBNL1(ENST00000357472.7);MBNL1(ENST00000324196.9);MBNL1(ENST00000485910.5);MBNL1(ENST00000463374.5);MBNL1(ENST00000465907.6);MBNL1(ENST00000492948.…	64151;64151;63723;63271;63244;63228;63088;62742;32786;32786;32786;32786;32508;32508;31997;31997;31997;31993
cg00085438	neg	818	9.66e-102	-0.221253	5 years	birth	3	152049980	MBNL1(ENST00000282486.10);MBNL1(ENST00000282488.11);MBNL1(ENST00000355460.6);MBNL1(ENST00000495875.6);MBNL1(ENST00000493459.5);MBNL1(ENST00000324210.9);MBNL1(ENST00000459747.1);MBNL1(ENST00000460591.5);MBNL1(ENST00000498502.5);MBNL1(ENST00000545754.5);MBNL1(ENST00000357472.7);MBNL1(ENST00000324196.9);MBNL1(ENST00000485910.5);MBNL1(ENST00000463374.5);MBNL1(ENST00000465907.6);MBNL1(ENST00000492948.…	64151;64151;63723;63271;63244;63228;63088;62742;32786;32786;32786;32786;32508;32508;31997;31997;31997;31993
cg00086247	neg	7111	6.30648e-09		5 years old	birth	5	29568333
cg00086710	neg	2465	1.22e-84	-0.177811	5 years	birth	4	89204074	PPM1K(ENST00000608933.5);PPM1K(ENST00000295908.11);PPM1K(ENST00000508256.5);PPM1K(ENST00000510548.6);PPM1K(ENST00000506423.1);PPM1K(ENST00000514204.1);PPM1K(ENST00000505022.1);PPM1K(ENST00000509340.1)	1814;1656;1709;1668;1639;1847;968;1339	Conduct disorder (maternal expressed emotions interaction)(rs893971);Metabolite levels (small molecules and protein measures)(rs9637599)	-404;2156	N_Shore
cg00088042	pos	36	2.55e-21		age		10	103892309	PPRC1(ENST00000413464.6);PPRC1(ENST00000278070.6)	-442;-478			N_Shore
cg00088042	pos	86	4.23e-09	0.0241	age		10	103892309	PPRC1(ENST00000413464.6);PPRC1(ENST00000278070.6)	-442;-478			N_Shore
cg00088042	pos	93	9.56e-07	0.0188	age		10	103892309	PPRC1(ENST00000413464.6);PPRC1(ENST00000278070.6)	-442;-478			N_Shore
cg00088399	neg	117	4.67614e-06		10 years old	5 years old	3	156470129	RP11-392A22.2(ENST00000472943.5);RP11-392A22.2(ENST00000488584.1)	64694;-821	Total body bone mineral density(rs344024)	4023
cg00088688	pos	5288	1.43e-66	0.120311	5 years	birth	6	167560504	TCP10L2(ENST00000539001.5)	602	Social autistic-like traits(rs11575088)	-3470
cg00089966	neg	2602			age		5	159340430	AC008691.1(ENST00000641163.1);ADRA1B(ENST00000641205.1)	24343;48343			N_Shelf
cg00090261	pos	3689	1.15e-05		aging		8	101118548	RGS22(ENST00000360863.10);RGS22(ENST00000617334.1);RGS22(ENST00000523287.5);RGS22(ENST00000523437.5);RGS22(ENST00000517828.5);RGS22(ENST00000519725.5);RGS22(ENST00000520117.5);RGS22(ENST00000519092.5);RGS22(ENST00000519408.5);RGS22(ENST00000522064.5);RGS22(ENST00000523600.1);RGS22(ENST00000518719.1)	-204;-204;-701;-358;19478;-320;24948;-696;-3;-699;-707;-320			Island
cg00091483	neg	2959	3.01005e-10		5 years old	birth	12	118574757	VSIG10(ENST00000542011.1);VSIG10(ENST00000539956.1);PEBP1(ENST00000261313.2)	-1004;-926;1094			S_Shore
cg00091693	neg	341			age		17	39041602	KRT20(ENST00000167588.3);KRT20(ENST00000482529.1)	-123;-440	3-hydroxy-1-methylpropylmercapturic acid levels in smokers(rs9912181)	-2361
cg00092309	pos	8055	1.00189e-08		5 years old	birth	4	185934797					N_Shelf
cg00092518	pos	95	9.76e-07	0.0154	age		13	50070550	PHF11(ENST00000482487.5);PHF11(ENST00000481509.5);PHF11(ENST00000378319.7);PHF11(ENST00000496623.5);PHF11(ENST00000467763.5);PHF11(ENST00000476953.6);PHF11(ENST00000426879.5);PHF11(ENST00000487433.6);PHF11(ENST00000496612.5);PHF11(ENST00000357596.7);PHF11(ENST00000485919.5);PHF11(ENST00000465045.5);PHF11(ENST00000442195.5);PHF11(ENST00000488958.5)	804;749;453;444;430;401;398;178;59;22;17;17;14;-699			Island
cg00092518	pos	440	3.17e-10		age		13	50070550	PHF11(ENST00000482487.5);PHF11(ENST00000481509.5);PHF11(ENST00000378319.7);PHF11(ENST00000496623.5);PHF11(ENST00000467763.5);PHF11(ENST00000476953.6);PHF11(ENST00000426879.5);PHF11(ENST00000487433.6);PHF11(ENST00000496612.5);PHF11(ENST00000357596.7);PHF11(ENST00000485919.5);PHF11(ENST00000465045.5);PHF11(ENST00000442195.5);PHF11(ENST00000488958.5)	804;749;453;444;430;401;398;178;59;22;17;17;14;-699			Island
cg00093643	neg	4966	1.7336e-09		5 years old	birth	15	44579510	CASC4(ENST00000559222.5);CASC4(ENST00000557945.5);CASC4(ENST00000299957.10);CASC4(ENST00000429162.2);CASC4(ENST00000345795.6)	-1417;-1419;-1419;-1426;-1448			N_Shore
cg00093643	neg	3480	8.7e-78	-0.182387	5 years	birth	15	44579510	CASC4(ENST00000559222.5);CASC4(ENST00000557945.5);CASC4(ENST00000299957.10);CASC4(ENST00000429162.2);CASC4(ENST00000345795.6)	-1417;-1419;-1419;-1426;-1448			N_Shore
cg00093643		128	6.26e-15		old individuals	young individuals	15	44579510	CASC4(ENST00000559222.5);CASC4(ENST00000557945.5);CASC4(ENST00000299957.10);CASC4(ENST00000429162.2);CASC4(ENST00000345795.6)	-1417;-1419;-1419;-1426;-1448			N_Shore
cg00094518	pos	895	2.6e-08		age		7	130418549	KLF14(ENST00000583337.2)	334			Island
cg00094518	pos	552	3.17e-301		aging		7	130418549	KLF14(ENST00000583337.2)	334			Island
cg00094518	pos	56	1.39e-14		aging		7	130418549	KLF14(ENST00000583337.2)	334			Island
cg00094518	pos	73	5.76e-15		aging		7	130418549	KLF14(ENST00000583337.2)	334			Island
cg00094538	pos	3713			age		7	142505684			Alcoholic chronic pancreatitis(rs3114479);Blood protein levels(rs3134906);Alcoholic chronic pancreatitis(rs762691)	-3397;-530;1001
cg00094998	pos	2188			age		22	40784325	ADSL(ENST00000498234.2);RP5-1042K10.14(ENST00000639722.1);SGSM3(ENST00000457767.5);SGSM3(ENST00000248929.13);SGSM3(ENST00000485962.5);RP5-1042K10.10(ENST00000414261.1);RP5-1042K10.10(ENST00000607915.5);RP5-1042K10.10(ENST00000608572.1)	23290;41792;17730;17710;17682;-31;-104;-104
cg00095259	neg	5943			age		18	59218797	CDH20(ENST00000262717.8);CDH20(ENST00000538374.5);CDH20(ENST00000536675.2);CDH20(ENST00000587582.1)	217982;217291;61022;1698			N_Shelf
cg00095259	neg	4347	2.06e-05		aging		18	59218797	CDH20(ENST00000262717.8);CDH20(ENST00000538374.5);CDH20(ENST00000536675.2);CDH20(ENST00000587582.1)	217982;217291;61022;1698			N_Shelf
cg00095326	pos	5160	2.11e-67	0.118626	5 years	birth	1	228940949
cg00095976	pos	968	4.07e-08		age		6	118228060	SLC35F1(ENST00000360388.8)	-629			Island
cg00096705	neg	664			age		12	8994120	A2ML1(ENST00000299698.11)	19052	Exploratory eye movement dysfunction in schizophrenia (responsive search score)(rs11047510)	-4204
cg00098622	neg	3061	4.34e-07		aging		5	175965617	RNF44(ENST00000274811.8);RNF44(ENST00000513029.5);RNF44(ENST00000504160.1);RNF44(ENST00000504434.1)	-1196;-591;-1320;-736			S_Shore
cg00099427	pos	2774	2.35e-82	0.227794	5 years	birth	1	159870134	CFAP45(ENST00000476696.5);CFAP45(ENST00000368099.8);CFAP45(ENST00000479940.2);hsa-mir-4259(ENST00000584466.1)	-219;-181;-232;-265			Island
cg00099427	pos	7577	7.87913e-09		5 years old	birth	1	159870134	CFAP45(ENST00000476696.5);CFAP45(ENST00000368099.8);CFAP45(ENST00000479940.2);hsa-mir-4259(ENST00000584466.1)	-219;-181;-232;-265			Island
cg00099616	pos	5581			age		23	100646545	BTK(ENST00000621635.4);RPL36A(ENST00000427805.6);RPL36A(ENST00000614077.4);RPL36A(ENST00000553110.7);RPL36A(ENST00000392994.7);RPL36A(ENST00000491851.5);RPL36A(ENST00000465340.5);RPL36A(ENST00000372849.8);RPL36A(ENST00000465744.5);RPL36A(ENST00000471855.1);RPL36A-HNRNPH2(ENST00000409338.5);RPL36A-HNRNPH2(ENST00000409170.3)	-761;733;667;574;568;546;546;541;443;355;546;545			S_Shore
cg00099835	neg	1534	3.91983e-11		5 years old	birth	2	97427033	CNNM4(ENST00000377075.2)	394			S_Shore
cg00099976	pos	2618	2.81e-06		aging		13	26625273	SHISA2(ENST00000319420.3)	-104			Island
cg00100800	pos	3555	6.69e-07		aging		9	109625179	ZNF462(ENST00000277225.9);ZNF462(ENST00000472574.1)	-199;-268			S_Shore
cg00101013	neg	1729	5.48e-07		aging		19	42305180	CEACAM3(ENST00000357396.7);CEACAM3(ENST00000595255.1);CEACAM3(ENST00000630848.2);CEACAM3(ENST00000415495.5);CEACAM3(ENST00000344550.4)	4811;4658;4658;4631;4624	3-hydroxy-1-methylpropylmercapturic acid levels in smokers(rs140520053)	-1233
cg00101260	neg	513			age		17	53426657
cg00102223	neg	4001	9.59e-07		aging		22	45978553	FBLN1(ENST00000327858.10)	79782
cg00102731	pos	3935	5.54e-75	0.124272	5 years	birth	20	2729245	EBF4(ENST00000449079.7);EBF4(ENST00000380648.8);EBF4(ENST00000342725.9);EBF4(ENST00000609451.5);EBF4(ENST00000609967.5);EBF4(ENST00000469215.1);EBF4(ENST00000463145.2)	55721;55721;55720;55025;55025;54910;42358			N_Shore
cg00102955	pos	9753	2.07305e-08		5 years old	birth	1	150230345	RP4-790G17.7(ENST00000611044.1);CA14(ENST00000369111.8);CA14(ENST00000582010.3);CA14(ENST00000607652.5);CA14(ENST00000483993.3)	-664;791;99;75;-144	Morning vs. evening chronotype(rs34714364)	4312
cg00103368	pos	5420			age		19	16533039	EPS15L1(ENST00000602022.5);EPS15L1(ENST00000455140.6);EPS15L1(ENST00000592031.5);EPS15L1(ENST00000248070.10);EPS15L1(ENST00000535753.6);EPS15L1(ENST00000594975.5);EPS15L1(ENST00000602009.5);EPS15L1(ENST00000597937.5);EPS15L1(ENST00000596151.1)	49733;49784;49742;49857;49748;49857;13068;49722;-795	Lymphocyte percentage of white cells(rs57143961)	186
cg00103368	pos	6962	5.85363e-09		5 years old	birth	19	16533039	EPS15L1(ENST00000602022.5);EPS15L1(ENST00000455140.6);EPS15L1(ENST00000592031.5);EPS15L1(ENST00000248070.10);EPS15L1(ENST00000535753.6);EPS15L1(ENST00000594975.5);EPS15L1(ENST00000602009.5);EPS15L1(ENST00000597937.5);EPS15L1(ENST00000596151.1)	49733;49784;49742;49857;49748;49857;13068;49722;-795	Lymphocyte percentage of white cells(rs57143961)	186
cg00104562	neg	345	9.26e-05		age		19	7767229	FCER2(ENST00000346664.9);FCER2(ENST00000597921.5);FCER2(ENST00000598803.5);FCER2(ENST00000597934.1)	-197;-232;-250;-212	Cerebrospinal fluid biomarker levels(rs1990975);Post bronchodilator FEV1(rs186640425)	-955;-412
cg00105253	neg	403	0.0005		age		14	105647194	RP11-44N21.4(ENST00000548203.1);NUDT14(ENST00000392568.6);NUDT14(ENST00000551024.5);NUDT14(ENST00000339418.9);NUDT14(ENST00000546553.1)	337;446;466;386;455			N_Shore
cg00105628	pos	249	4.78e-05		age		20	21087165	RP5-872K7.2(ENST00000593272.1);RP5-872K7.2(ENST00000420705.1)	-166;-190			S_Shelf
cg00106345	pos	7090	8.58e-49	0.104093	5 years	birth	7	27138396	HOTAIRM1(ENST00000434063.3);HOTAIRM1(ENST00000429611.7);HOTAIRM1(ENST00000425358.2);HOTAIRM1(ENST00000428939.3);HOTAIRM1(ENST00000593300.1)	2683;2653;2544;-62;-842	Tonsillectomy(rs6668)	-213	S_Shore
cg00107028	neg	1073	1.24e-08		aging		5	110867489	CTC-426B10.1(ENST00000500779.2)	19565
cg00107187	pos	83	7.91e-25		age		14	105070998	TMEM179(ENST00000415614.6);TMEM179(ENST00000556573.5);TMEM179(ENST00000341595.7);TMEM179(ENST00000615704.1)	98;322;986;80			Island
cg00107187	pos	3372	7.87e-06		aging		14	105070998	TMEM179(ENST00000415614.6);TMEM179(ENST00000556573.5);TMEM179(ENST00000341595.7);TMEM179(ENST00000615704.1)	98;322;986;80			Island
cg00107187	pos	423	0.0005		age		14	105070998	TMEM179(ENST00000415614.6);TMEM179(ENST00000556573.5);TMEM179(ENST00000341595.7);TMEM179(ENST00000615704.1)	98;322;986;80			Island
cg00107187	pos	825	5.69e-278		aging		14	105070998	TMEM179(ENST00000415614.6);TMEM179(ENST00000556573.5);TMEM179(ENST00000341595.7);TMEM179(ENST00000615704.1)	98;322;986;80			Island
cg00108098	neg	4348	2.06e-05		aging		3	122637664	SEMA5B(ENST00000451055.6);SEMA5B(ENST00000616742.4);SEMA5B(ENST00000195173.8);SEMA5B(ENST00000357599.7);SEMA5B(ENST00000475244.5);SEMA5B(ENST00000393583.6)	57317;74456;108995;108995;109788;74456			N_Shelf
cg00109356	pos	6621	8.84e-05		aging		13	26625307	SHISA2(ENST00000319420.3)	-138			Island
cg00109356	pos	3900	8.83e-07		aging		13	26625307	SHISA2(ENST00000319420.3)	-138			Island
cg00109764	neg	2604			age		3	43811308			Macrophage inflammatory protein 1b levels(rs191867523)	4633
cg00110545	pos	187	2.44e-05		age		10	6625489	RP11-5N23.2(ENST00000445427.1);RP11-5N23.2(ENST00000455810.5);RP11-5N23.2(ENST00000613651.1);RP11-5N23.2(ENST00000414894.1);RP11-5N23.2(ENST00000449648.1);RP11-5N23.2(ENST00000607982.5);RP11-5N23.2(ENST00000608526.5);RP11-5N23.2(ENST00000623015.3);RP11-5N23.2(ENST00000615210.4);RP11-5N23.2(ENST00000613985.4);RP11-5N23.2(ENST00000625102.3);RP11-5N23.2(ENST00000624974.3);RP11-5N23.2(ENST00000623160…	3108;3102;2916;-149;-152;-278;-278;-278;-278;-278;-284;-304;-304;-304;-334			S_Shelf
cg00110785	pos	7659	8.10596e-09		5 years old	birth	7	45927947	IGFBP1(ENST00000275525.7);IGFBP1(ENST00000457280.5);IGFBP1(ENST00000468955.1)	-9;-12;-149			N_Shore
cg00113883	neg	4192	1.82e-05		aging		14	51026555	MAP4K5(ENST00000555216.5);ATL1(ENST00000556478.2);ATL1(ENST00000441560.6);ATL1(ENST00000555960.5);ATL1(ENST00000553509.1);ATL1(ENST00000358385.10);ATL1(ENST00000554886.1);ATL1(ENST00000557735.1)	1289;27328;26811;750;285;-188;-294;-450			N_Shore
cg00115178	neg	2149	4.81e-87	-0.183669	5 years	birth	10	12648176	CAMK1D(ENST00000619168.4);CAMK1D(ENST00000487696.1);CAMK1D(ENST00000378845.5)	256695;256525;256444	Coronary artery aneurysm in Kawasaki disease(rs7902334)	-2235
cg00115178	neg	6759	5.14575e-09		5 years old	birth	10	12648176	CAMK1D(ENST00000619168.4);CAMK1D(ENST00000487696.1);CAMK1D(ENST00000378845.5)	256695;256525;256444	Coronary artery aneurysm in Kawasaki disease(rs7902334)	-2235
cg00115288	neg	4165	9.35685e-10		5 years old	birth	11	705892	DEAF1(ENST00000525626.5);EPS8L2(ENST00000524763.5);DEAF1(ENST00000526857.2);EPS8L2(ENST00000527199.5);EPS8L2(ENST00000318562.12);EPS8L2(ENST00000533256.5);EPS8L2(ENST00000614442.4);EPS8L2(ENST00000534755.5);EPS8L2(ENST00000529346.5);EPS8L2(ENST00000526909.5);EPS8L2(ENST00000529680.5);EPS8L2(ENST00000530093.5);EPS8L2(ENST00000533500.5);EPS8L2(ENST00000527807.5);EPS8L2(ENST00000531348.5);EPS8L2(ENS…	823;11454;732;675;-221;-225;-228;-309;-311;-332;-339;-339;-345;-350;-703;-724;-737			Island
cg00115460	neg	6792	5.25506e-09		5 years old	birth	4	156292097	AC097467.2(ENST00000596165.3);AC097467.2(ENST00000629939.1);MAP9(ENST00000311277.8);MAP9(ENST00000515654.5);MAP9(ENST00000424373.5);MAP9(ENST00000433024.5);MAP9(ENST00000379248.6)	13825;13770;6025;5891;6025;5940;5940
cg00115460	neg	6401	7.84e-05		aging		4	156292097	AC097467.2(ENST00000596165.3);AC097467.2(ENST00000629939.1);MAP9(ENST00000311277.8);MAP9(ENST00000515654.5);MAP9(ENST00000424373.5);MAP9(ENST00000433024.5);MAP9(ENST00000379248.6)	13825;13770;6025;5891;6025;5940;5940
cg00116092	pos	371	2.89e-10	0.0158384	old Swedish twins		1	217313044					S_Shelf
cg00116092	pos	9122	1.61783e-08		5 years old	birth	1	217313044					S_Shelf
cg00116219	neg	3625	7.13e-07		aging		16	31010846	STX1B(ENST00000215095.10);STX1B(ENST00000565419.2)	11136;10871	Hip circumference(rs4889606)	337	S_Shore
cg00116430	pos	1760	2.06e-90	0.171888	5 years	birth	1	94188268	BCAR3(ENST00000370244.5);BCAR3(ENST00000469315.1)	124438;123000
cg00116430	neg	1183	7.85e-08	-0.00870416	old Swedish twins		1	94188268	BCAR3(ENST00000370244.5);BCAR3(ENST00000469315.1)	124438;123000
cg00117066	neg	3282			age		23	16140434	GRPR(ENST00000380289.2)	-1245
cg00118233	neg	3741	1.21e-05		aging		9	14308150	NFIB(ENST00000380959.7);NFIB(ENST00000380953.5);NFIB(ENST00000397575.7);NFIB(ENST00000397581.6);NFIB(ENST00000397579.6);NFIB(ENST00000636057.1);NFIB(ENST00000635877.1);NFIB(ENST00000646622.1);NFIB(ENST00000606230.2);NFIB(ENST00000637640.1);NFIB(ENST00000637742.1);NFIB(ENST00000636432.1);NFIB(ENST00000380934.8);NFIB(ENST00000636063.1);NFIB(ENST00000380921.3);NFIB(ENST00000622520.1);NFIB(ENST000004…	5834;5516;5918;6368;6431;-78;13797;13909;14187;-223;5497;13850;90832;5692;5806;5812;-138
cg00118309	neg	1033	3.91e-60		aging		23	76141257	MIR325HG(ENST00000630388.2);MIR325HG(ENST00000629133.2);MIR325HG(ENST00000626846.2);MIR325HG(ENST00000629945.2);MIR325HG(ENST00000626832.1);MIR325HG(ENST00000627760.2);MIR325HG(ENST00000627687.1);MIR325HG(ENST00000626742.1);MIR325HG(ENST00000630856.1)	93700;93452;93451;93668;93636;93670;93700;93670;93668
cg00123055	pos	1931	8.41e-07		aging		8	55370951	SOX17(ENST00000297316.4)	456			S_Shelf
cg00123055	pos	245	0		aging		8	55370951	SOX17(ENST00000297316.4)	456			S_Shelf
cg00123055	pos	1564	4.4e-08		aging		8	55370951	SOX17(ENST00000297316.4)	456			S_Shelf
cg00123094	pos	82	6.912e-06		age		16	1662131	IFT140(ENST00000426508.6);IFT140(ENST00000397417.6);IFT140(ENST00000439987.6);IFT140(ENST00000566052.1);IFT140(ENST00000569646.5);CRAMP1(ENST00000397412.7)	-20;-1437;-1437;-1426;-1464;-195			Island
cg00123478	pos	9106	1.60488e-08		5 years old	birth	4	10458165	ZNF518B(ENST00000326756.3);ZNF518B(ENST00000507515.1);ZNF518B(ENST00000500268.6);ZNF518B(ENST00000515072.1);ZNF518B(ENST00000503068.1)	819;864;635;867;869			Island
cg00123478	pos	1739	1.31e-90	0.145754	5 years	birth	4	10458165	ZNF518B(ENST00000326756.3);ZNF518B(ENST00000507515.1);ZNF518B(ENST00000500268.6);ZNF518B(ENST00000515072.1);ZNF518B(ENST00000503068.1)	819;864;635;867;869			Island
cg00124004	neg	2754	1.62e-82	-0.111913	5 years	birth	8	87527257	RMDN1(ENST00000523911.5);RMDN1(ENST00000523370.5);CPNE3(ENST00000517490.5);CPNE3(ENST00000621783.4);CPNE3(ENST00000620393.4);CPNE3(ENST00000621526.4);CPNE3(ENST00000622183.1);CPNE3(ENST00000621245.4);CPNE3(ENST00000523469.5);CPNE3(ENST00000522240.1)	-690;-671;601;591;590;585;582;569;525;467	Intelligence (multi-trait analysis)(rs7015263)	-1065	Island
cg00124095	neg	2379	2.99e-85	-0.159663	5 years	birth	3	72305082	RP11-398A8.3(ENST00000626474.2)	23572
cg00124095	neg	6269	3.8863e-09		5 years old	birth	3	72305082	RP11-398A8.3(ENST00000626474.2)	23572
cg00124375	pos	3681	7.41e-07		aging		6	31698218	DDAH2(ENST00000469963.5);DDAH2(ENST00000375789.6);DDAH2(ENST00000480913.5);DDAH2(ENST00000483792.1);DDAH2(ENST00000375787.6);DDAH2(ENST00000375792.7);DDAH2(ENST00000416410.5);DDAH2(ENST00000436437.1);DDAH2(ENST00000488119.1)	-934;-649;-214;-179;-178;176;-645;-940;-196			Island
cg00126498	pos	4693	2.12e-70	0.142238	5 years	birth	6	150286838	ULBP1(ENST00000229708.3)	1695			S_Shore
cg00126638	pos	1125	2.55e-97	0.146679	5 years	birth	6	29795583	HLA-G(ENST00000376828.6);HLA-G(ENST00000428701.5);HLA-G(ENST00000360323.10);HLA-G(ENST00000478355.5);HLA-G(ENST00000376818.7);HLA-G(ENST00000478519.5);HLA-G(ENST00000376815.3);HCG4P8(ENST00000443049.1)	839;827;-15;-39;-39;-39;-39;558	Tonsillectomy(rs12722482);Neutrophil percentage of granulocytes(rs12662618);Eosinophil percentage of granulocytes(rs12662618);Eosinophil percentage of white cells(rs12662618)	1837;4628;4628;4628	Island
cg00126638	pos	1144	1.59533e-11		5 years old	birth	6	29795583	HLA-G(ENST00000376828.6);HLA-G(ENST00000428701.5);HLA-G(ENST00000360323.10);HLA-G(ENST00000478355.5);HLA-G(ENST00000376818.7);HLA-G(ENST00000478519.5);HLA-G(ENST00000376815.3);HCG4P8(ENST00000443049.1)	839;827;-15;-39;-39;-39;-39;558	Tonsillectomy(rs12722482);Neutrophil percentage of granulocytes(rs12662618);Eosinophil percentage of granulocytes(rs12662618);Eosinophil percentage of white cells(rs12662618)	1837;4628;4628;4628	Island
cg00129827	neg	4396	3.9e-72	-0.1047	5 years	birth	6	71394664	SMAP1(ENST00000370452.7);SMAP1(ENST00000316999.9);SMAP1(ENST00000370455.7);SMAP1(ENST00000619054.4)	17185;17185;17185;16431
cg00129827	neg	4744	2.86e-05		aging		6	71394664	SMAP1(ENST00000370452.7);SMAP1(ENST00000316999.9);SMAP1(ENST00000370455.7);SMAP1(ENST00000619054.4)	17185;17185;17185;16431
cg00130808	pos	3444	5.08605e-10		5 years old	birth	15	37178909	RP11-122D10.1(ENST00000558089.1);RP11-122D10.1(ENST00000561259.1)	-175;327			N_Shore
cg00133624	neg	3658			age		12	3756130	EFCAB4B(ENST00000333750.9);EFCAB4B(ENST00000440314.6);EFCAB4B(ENST00000535292.1)	26560;106138;7259	Non-alcoholic fatty liver disease histology (lobular)(rs887304)	1418
cg00133624	neg	6906	1.51e-51	-0.11286	5 years	birth	12	3756130	EFCAB4B(ENST00000333750.9);EFCAB4B(ENST00000440314.6);EFCAB4B(ENST00000535292.1)	26560;106138;7259	Non-alcoholic fatty liver disease histology (lobular)(rs887304)	1418
cg00135497	pos	347			age		4	155661849	LRAT(ENST00000502525.5);LRAT(ENST00000499392.1);LRAT(ENST00000507827.5)	113736;113625;-141			Island
cg00135497	pos	54	6.67e-132	0.438064	5 years	birth	4	155661849	LRAT(ENST00000502525.5);LRAT(ENST00000499392.1);LRAT(ENST00000507827.5)	113736;113625;-141			Island
cg00135497		365	1.08e-09		age		4	155661849	LRAT(ENST00000502525.5);LRAT(ENST00000499392.1);LRAT(ENST00000507827.5)	113736;113625;-141			Island
cg00135497	pos	346	2.23738e-05		10 years old	5 years old	4	155661849	LRAT(ENST00000502525.5);LRAT(ENST00000499392.1);LRAT(ENST00000507827.5)	113736;113625;-141			Island
cg00135497	pos	266	3.75379e-13		5 years old	birth	4	155661849	LRAT(ENST00000502525.5);LRAT(ENST00000499392.1);LRAT(ENST00000507827.5)	113736;113625;-141			Island
cg00135888	pos	4422	5.38e-72	0.114826	5 years	birth	11	57407543	AP000662.4(ENST00000528466.1);AP000662.4(ENST00000530595.1);MIR130A(ENST00000385274.1)	2046;1694;-1128
cg00135888	pos	6322			age		11	57407543	AP000662.4(ENST00000528466.1);AP000662.4(ENST00000530595.1);MIR130A(ENST00000385274.1)	2046;1694;-1128
cg00136477	pos	5921			age		1	22970339	C1QC(ENST00000374640.8);C1QC(ENST00000374639.7);C1QC(ENST00000374637.1)	216;213;193			N_Shelf
cg00137168	pos	4531			age		5	176326518	HK3(ENST00000292432.9)	-185
cg00138101	pos	3293	7.22e-06		aging		17	1961109	HIC1(ENST00000399849.4);HIC1(ENST00000619757.4);HIC1(ENST00000322941.3)	2716;2716;1505	Plateletcrit(rs4455005);Platelet count(rs4455005);Total body bone mineral density(rs4480845)	-2573;-2573;-2500	Island
cg00139947	neg	8262	1.10595e-08		5 years old	birth	8	144403371	TOP1MT(ENST00000329245.8);TOP1MT(ENST00000521193.5);TOP1MT(ENST00000519148.5);TOP1MT(ENST00000523676.5);TOP1MT(ENST00000518951.6);TOP1MT(ENST00000519139.6)	13695;38723;38776;13594;13662;12855			S_Shelf
cg00140479							22	21356515	THAP7(ENST00000498406.1);THAP7(ENST00000215742.8);THAP7(ENST00000471073.1);THAP7(ENST00000399133.2);THAP7(ENST00000476667.5);THAP7(ENST00000466670.1);THAP7(ENST00000488975.1);THAP7(ENST00000471723.1);THAP7-AS1(ENST00000436079.1);THAP7-AS1(ENST00000429962.1);THAP7-AS1(ENST00000452284.1)	-484;-140;-431;-30;-120;-109;-708;-108;340;304;18			S_Shelf
cg00143120	neg	3188	3.8693e-10		5 years old	birth	20	58692102	RP5-1043L13.1(ENST00000431181.5);RP5-1043L13.1(ENST00000427691.5)	29183;29159
cg00143376	neg	165	2e-05		age		2	232394702	NMUR1(ENST00000305141.4)	504			N_Shore
cg00143376	neg	329	1.3e-14		age		2	232394702	NMUR1(ENST00000305141.4)	504			N_Shore
cg00143376	neg	1225	9.25e-08	-0.00673597	old Swedish twins		2	232394702	NMUR1(ENST00000305141.4)	504			N_Shore
cg00143977	pos	4680	1.3903e-09		5 years old	birth	3	13179472
cg00144186	pos	3645	1.09e-05		aging		11	35641054	FJX1(ENST00000317811.5);FJX1(ENST00000532914.1)	1087;-182			Island
cg00144480	neg	2336			age		2	40987580	AC007317.1(ENST00000420187.1)	13953
cg00145253	pos	633	1.87e-09		aging		1	75602857	LHX8(ENST00000294638.9);LHX8(ENST00000356261.3)	8738;2290			S_Shore
cg00145253	pos	207	0		aging		1	75602857	LHX8(ENST00000294638.9);LHX8(ENST00000356261.3)	8738;2290			S_Shore
cg00145253	pos	560	3.06e-09		aging		1	75602857	LHX8(ENST00000294638.9);LHX8(ENST00000356261.3)	8738;2290			S_Shore
cg00145253	pos	5341			age		1	75602857	LHX8(ENST00000294638.9);LHX8(ENST00000356261.3)	8738;2290			S_Shore
cg00145253	pos	8866	1.45331e-08		5 years old	birth	1	75602857	LHX8(ENST00000294638.9);LHX8(ENST00000356261.3)	8738;2290			S_Shore
cg00146676	pos	9285	1.71936e-08		5 years old	birth	4	113442804	RP11-402J6.1(ENST00000504009.1)	6217			N_Shore
cg00146864	neg	4044	2.12e-74	-0.100409	5 years	birth	17	43392332	MAP3K14(ENST00000344686.6);MAP3K14(ENST00000617331.1)	2074;2051			N_Shore
cg00148035	neg	3713	1.18e-05		aging		12	111543137	CUX2(ENST00000261726.10);CUX2(ENST00000397643.3)	71309;5887	Blood osmolality (transformed sodium)(rs10774613)	3028
cg00149716	pos	9864	2.1773e-08		5 years old	birth	20	13200069					N_Shore
cg00151922	neg	189	2.48e-05		age		20	10652103	JAG1(ENST00000254958.10);RP11-103J8.1(ENST00000605292.5)	2544;-1473			N_Shore
cg00152008	pos	3234	6.69e-06		aging		1	50889225	DMRTA2(ENST00000404795.3)	-53			Island
cg00152644	neg	194	4.18e-19		age		1	153068236	SPRR2E(ENST00000368750.7);SPRR2E(ENST00000368751.1)	-1235;10424
cg00153306		726	4.7874e-125		age		3	46741492	TMIE(ENST00000644830.1);TMIE(ENST00000643606.1);TMIE(ENST00000326431.3)	5474;-1310;-1331			N_Shore
cg00153395	neg	2679	4.91e-83	-0.140561	5 years	birth	1	65327523	JAK1(ENST00000342505.4);JAK1(ENST00000494904.1)	104664;3016	Diabetic kidney disease(rs2780902)	1577
cg00153707	neg	444	3.22949e-05		10 years old	5 years old	9	135584293					Island
cg00153919	pos	5402	1.18e-65	0.108825	5 years	birth	16	88859944			Mean corpuscular hemoglobin concentration(rs551118);High light scatter reticulocyte count(rs2968478);Hematocrit(rs2968478);Hemoglobin concentration(rs2968478);Reticulocyte fraction of red cells(rs2968478);Reticulocyte count(rs2968478)	-3860;-1298;-1298;-1298;-1298;-1298
cg00154357	pos	2546	2.51e-06		aging		3	147111280	ZIC4(ENST00000383075.7);ZIC4(ENST00000472749.6);ZIC4(ENST00000525172.6);ZIC4(ENST00000425731.7);ZIC4(ENST00000494569.5);ZIC4(ENST00000493664.5);ZIC4(ENST00000484399.5);ZIC4(ENST00000473123.5);ZIC4(ENST00000463850.5);ZIC4(ENST00000464502.5);ZIC4(ENST00000491672.5);ZIC4(ENST00000475502.1);ZIC1(ENST00000472523.1);ZIC1(ENST00000488404.5)	13367;-1102;10791;12027;-560;3693;10791;12027;-1063;394;13297;-1096;71;-402			Island
cg00154357	pos	9228	1.67533e-08		5 years old	birth	3	147111280	ZIC4(ENST00000383075.7);ZIC4(ENST00000472749.6);ZIC4(ENST00000525172.6);ZIC4(ENST00000425731.7);ZIC4(ENST00000494569.5);ZIC4(ENST00000493664.5);ZIC4(ENST00000484399.5);ZIC4(ENST00000473123.5);ZIC4(ENST00000463850.5);ZIC4(ENST00000464502.5);ZIC4(ENST00000491672.5);ZIC4(ENST00000475502.1);ZIC1(ENST00000472523.1);ZIC1(ENST00000488404.5)	13367;-1102;10791;12027;-560;3693;10791;12027;-1063;394;13297;-1096;71;-402			Island
cg00154357		285	5.1481e-171		age		3	147111280	ZIC4(ENST00000383075.7);ZIC4(ENST00000472749.6);ZIC4(ENST00000525172.6);ZIC4(ENST00000425731.7);ZIC4(ENST00000494569.5);ZIC4(ENST00000493664.5);ZIC4(ENST00000484399.5);ZIC4(ENST00000473123.5);ZIC4(ENST00000463850.5);ZIC4(ENST00000464502.5);ZIC4(ENST00000491672.5);ZIC4(ENST00000475502.1);ZIC1(ENST00000472523.1);ZIC1(ENST00000488404.5)	13367;-1102;10791;12027;-560;3693;10791;12027;-1063;394;13297;-1096;71;-402			Island
cg00155310	pos	4919	1.67457e-09		5 years old	birth	6	50814011	TFAP2B(ENST00000393655.3)	27575	Myopia(rs2207136)	-4291	S_Shelf
cg00156995	pos	164	5.39e-121	0.217203	5 years	birth	13	41055588	RP11-350A18.1(ENST00000637523.1);RP11-350A18.1(ENST00000616706.4);RP11-350A18.1(ENST00000400430.6);RP11-350A18.1(ENST00000615137.1);RP11-350A18.1(ENST00000638163.1);RP11-350A18.1(ENST00000637124.1);FOXO1(ENST00000636651.1)	-423;-445;-445;54356;-426;-379;129678
cg00156995	pos	1674			age		13	41055588	RP11-350A18.1(ENST00000637523.1);RP11-350A18.1(ENST00000616706.4);RP11-350A18.1(ENST00000400430.6);RP11-350A18.1(ENST00000615137.1);RP11-350A18.1(ENST00000638163.1);RP11-350A18.1(ENST00000637124.1);FOXO1(ENST00000636651.1)	-423;-445;-445;54356;-426;-379;129678
cg00156995	pos	1686	5.2596e-11		5 years old	birth	13	41055588	RP11-350A18.1(ENST00000637523.1);RP11-350A18.1(ENST00000616706.4);RP11-350A18.1(ENST00000400430.6);RP11-350A18.1(ENST00000615137.1);RP11-350A18.1(ENST00000638163.1);RP11-350A18.1(ENST00000637124.1);FOXO1(ENST00000636651.1)	-423;-445;-445;54356;-426;-379;129678
cg00157359	pos	6186	3.09e-59	0.125895	5 years	birth	11	66233183	MRPL11(ENST00000524576.5);PELI3(ENST00000618547.4);PELI3(ENST00000349459.10);PELI3(ENST00000320740.11);PELI3(ENST00000532970.5);PELI3(ENST00000524466.5);PELI3(ENST00000526296.5);PELI3(ENST00000531856.1)	1026;-615;-1033;-1157;-1206;-1212;-1214;-1246			N_Shore
cg00157515	pos	426	6.82e-10		aging		2	63275959	AC009501.4(ENST00000429952.5);AC009501.4(ENST00000437346.5);AC009501.4(ENST00000413549.1);OTX1(ENST00000366671.7)	-1113;-184;-303;-1233	Prostate-specific antigen levels (conditioned on lead SNPs)(rs58235267)	1884	S_Shelf
cg00157572	pos	1707	5.14e-07		aging		14	60977961	C14orf39(ENST00000556799.1);SIX6(ENST00000327720.5)	4300;2292	Glaucoma (high intraocular pressure)(rs33912345)	-1424	S_Shelf
cg00158333	pos	295	6.78e-05		age		17	47075855	RP11-501C14.5(ENST00000505903.1);IGF2BP1(ENST00000290341.7);IGF2BP1(ENST00000510023.5);IGF2BP1(ENST00000431824.2);IGF2BP1(ENST00000515586.5)	-1001;1081;1007;747;730	Primary tooth development (time to first tooth eruption)(rs1994969);Primary tooth development (number of teeth)(rs1994969)	4576;4576	Island
cg00158333	pos	829	2.03e-08		aging		17	47075855	RP11-501C14.5(ENST00000505903.1);IGF2BP1(ENST00000290341.7);IGF2BP1(ENST00000510023.5);IGF2BP1(ENST00000431824.2);IGF2BP1(ENST00000515586.5)	-1001;1081;1007;747;730	Primary tooth development (time to first tooth eruption)(rs1994969);Primary tooth development (number of teeth)(rs1994969)	4576;4576	Island
cg00158333	pos	1885	7.27748e-11		5 years old	birth	17	47075855	RP11-501C14.5(ENST00000505903.1);IGF2BP1(ENST00000290341.7);IGF2BP1(ENST00000510023.5);IGF2BP1(ENST00000431824.2);IGF2BP1(ENST00000515586.5)	-1001;1081;1007;747;730	Primary tooth development (time to first tooth eruption)(rs1994969);Primary tooth development (number of teeth)(rs1994969)	4576;4576	Island
cg00158454	pos	1105	1.14e-41		aging		23	136509526					Island
cg00160260	neg	4416	1.15318e-09		5 years old	birth	8	142039278
cg00160359	pos	603	1.11e-05	0.0112	age		12	49178192	ADCY6(ENST00000357869.7);ADCY6(ENST00000550422.5);ADCY6(ENST00000307885.4)	-968;4628;-280			S_Shore
cg00160619	pos	542	1.36e-09		age		3	160823318	B3GALNT1(ENST00000392781.7);B3GALNT1(ENST00000320474.9);B3GALNT1(ENST00000392779.6);B3GALNT1(ENST00000473285.5);B3GALNT1(ENST00000488170.5);B3GALNT1(ENST00000468268.5);B3GALNT1(ENST00000492353.5);B3GALNT1(ENST00000473142.5);B3GALNT1(ENST00000498216.5);B3GALNT1(ENST00000494173.6);B3GALNT1(ENST00000484127.5);B3GALNT1(ENST00000460353.1);B3GALNT1(ENST00000496295.5);B3GALNT1(ENST00000476999.5);B3GALNT…	-179;-163;-160;-981;-390;-227;-241;-232;-580;-146;-269;-227;-146;-146;-263;-225;-285;834;708	Menarche (age at onset)(rs4557202)	-2794	S_Shore
cg00162064	neg	2545	1.84221e-10		5 years old	birth	1	44998151	RNF220(ENST00000355387.6);RNF220(ENST00000361799.6);RNF220(ENST00000372247.6)	127285;127191;127191
cg00162064	neg	2225	1.55e-86	-0.17415	5 years	birth	1	44998151	RNF220(ENST00000355387.6);RNF220(ENST00000361799.6);RNF220(ENST00000372247.6)	127285;127191;127191
cg00162282	neg	939	8.29e-09		aging		16	88579739	ZFPM1(ENST00000319555.7);ZFPM1(ENST00000569086.5);ZFPM1(ENST00000563351.5);ZFPM1(ENST00000562437.2);RP11-21B21.4(ENST00000563243.1)	60014;59706;59704;59704;17722	Vascular endothelial growth factor levels(rs8045833)	-4300
cg00162282	neg	2174	1.36e-06		aging		16	88579739	ZFPM1(ENST00000319555.7);ZFPM1(ENST00000569086.5);ZFPM1(ENST00000563351.5);ZFPM1(ENST00000562437.2);RP11-21B21.4(ENST00000563243.1)	60014;59706;59704;59704;17722	Vascular endothelial growth factor levels(rs8045833)	-4300
cg00162492	neg	4363	1.11171e-09		5 years old	birth	1	221014404	RP11-295M18.5(ENST00000552026.1)	39078	F-cell distribution(rs12073837)	-4199
cg00164898	pos	211	7.26e-05	0.00028444	age		22	50709127	MAPK11(ENST00000330651.10);MAPK11(ENST00000395764.5);MAPK11(ENST00000417877.1);MAPK11(ENST00000495277.1)	-305;-305;-305;69			S_Shelf
cg00166216	pos	4037			age		3	194407860	FAM43A(ENST00000329759.5)	587	antipsychotic drug dosage in schizophrenia or schizoaffective disorder(rs789859)	-1972	Island
cg00166216	pos	3435	5.01026e-10		5 years old	birth	3	194407860	FAM43A(ENST00000329759.5)	587	antipsychotic drug dosage in schizophrenia or schizoaffective disorder(rs789859)	-1972	Island
cg00167275	neg	81	1.64e-06		age		10	88854588	GLUD1(ENST00000277865.4);FAM35A(ENST00000437629.6);FAM35A(ENST00000298784.5);FAM35A(ENST00000298786.4)	35;670;-365;-365			Island
cg00167545	pos	4175	9.45442e-10		5 years old	birth	7	1329467					S_Shore
cg00168225	pos	4934	1.69075e-09		5 years old	birth	20	62086622	KCNQ2(ENST00000626839.2);KCNQ2(ENST00000629676.2);KCNQ2(ENST00000625514.2);KCNQ2(ENST00000629241.2);KCNQ2(ENST00000370224.5);KCNQ2(ENST00000637193.1);KCNQ2(ENST00000359125.6);KCNQ2(ENST00000360480.7);KCNQ2(ENST00000344462.8);KCNQ2(ENST00000370221.3);KCNQ2(ENST00000344425.7);KCNQ2(ENST00000626313.1);KCNQ2(ENST00000637133.1);KCNQ2(ENST00000637772.1);KCNQ2(ENST00000637803.1);KCNQ2(ENST00000636065.1)…	17408;17286;17286;17286;17329;8593;17321;17236;17240;17320;17371;4779;16494;11385;15689;3808;15966;11235;5745			S_Shore
cg00168417	neg	1118	3.35e-40		aging		23	118285788	KIAA1210(ENST00000402510.2)	-1246			S_Shore
cg00168942		727	4.9186e-125		age		10	35894430	RP11-425A6.5(ENST00000635993.1);GJD4(ENST00000321660.1)	2520;92			N_Shelf
cg00168942	neg	1386	2.09e-07		aging		10	35894430	RP11-425A6.5(ENST00000635993.1);GJD4(ENST00000321660.1)	2520;92			N_Shelf
cg00168942		463	4.4e-09		age		10	35894430	RP11-425A6.5(ENST00000635993.1);GJD4(ENST00000321660.1)	2520;92			N_Shelf
cg00168942	neg	131	3.29e-22		age		10	35894430	RP11-425A6.5(ENST00000635993.1);GJD4(ENST00000321660.1)	2520;92			N_Shelf
cg00168942	neg	202			age		10	35894430	RP11-425A6.5(ENST00000635993.1);GJD4(ENST00000321660.1)	2520;92			N_Shelf
cg00170483	neg	3646	1.09e-05		aging		1	110090242	GPR61(ENST00000469383.2);GNAI3(ENST00000369851.5)	7699;-991			N_Shore
cg00170483	neg	843	5.64e-09		aging		1	110090242	GPR61(ENST00000469383.2);GNAI3(ENST00000369851.5)	7699;-991			N_Shore
cg00170483	neg	2689	2.16861e-10		5 years old	birth	1	110090242	GPR61(ENST00000469383.2);GNAI3(ENST00000369851.5)	7699;-991			N_Shore
cg00170483	neg	369			age		1	110090242	GPR61(ENST00000469383.2);GNAI3(ENST00000369851.5)	7699;-991			N_Shore
cg00170620	neg	96	2.66e-06		age		16	56669038	MT1JP(ENST00000563395.4);MT1JP(ENST00000564564.1);MT1JP(ENST00000444023.4)	-613;-637;-692			S_Shelf
cg00171192	pos	3033	5.24e-06		aging		22	17518345	CECR7(ENST00000441006.5);CECR7(ENST00000414401.5);CECR7(ENST00000609932.5);CECR7(ENST00000609596.1)	885;243;216;169			Island
cg00171192	pos	766	1.1e-08	0.00474371	old Swedish twins		22	17518345	CECR7(ENST00000441006.5);CECR7(ENST00000414401.5);CECR7(ENST00000609932.5);CECR7(ENST00000609596.1)	885;243;216;169			Island
cg00172849	pos	2623	2.02109e-10		5 years old	birth	1	103574532	COL11A1(ENST00000370096.8);COL11A1(ENST00000358392.6);COL11A1(ENST00000353414.8);COL11A1(ENST00000512756.5);COL11A1(ENST00000461720.6);COL11A1(ENST00000645458.1);COL11A1(ENST00000647280.1);COL11A1(ENST00000644186.1);COL11A1(ENST00000427239.5)	-510;-480;-480;-497;-491;-104;-454;-454;-798
cg00172849	pos	2942	2.73e-81	0.133257	5 years	birth	1	103574532	COL11A1(ENST00000370096.8);COL11A1(ENST00000358392.6);COL11A1(ENST00000353414.8);COL11A1(ENST00000512756.5);COL11A1(ENST00000461720.6);COL11A1(ENST00000645458.1);COL11A1(ENST00000647280.1);COL11A1(ENST00000644186.1);COL11A1(ENST00000427239.5)	-510;-480;-480;-497;-491;-104;-454;-454;-798
cg00172979	neg	1676	5.9e-08		aging		19	19549603	GATAD2A(ENST00000494516.6);GATAD2A(ENST00000360315.7);GATAD2A(ENST00000609040.5);GATAD2A(ENST00000417582.6);GATAD2A(ENST00000457895.6);GATAD2A(ENST00000432704.5);GATAD2A(ENST00000404158.5)	52968;52961;52823;52771;33000;11278;11267	Nonalcoholic fatty liver disease(rs4808199);Breast cancer(rs2965183);Tonsillectomy(rs4808955)	-4504;-3907;2810
cg00173504	pos	4928	3.25e-05		aging		1	119530144	TBX15(ENST00000207157.7);TBX15(ENST00000369429.4)	2035;827	Waist-to-hip ratio adjusted for body mass index(rs1106529);Waist-to-hip ratio adjusted for BMI (adjusted for smoking behaviour)(rs1106529);Waist-to-hip ratio adjusted for BMI in non-smokers(rs1106529);Waist-to-hip ratio adjusted for BMI (joint analysis main effects and smoking interaction)(rs1106529)	1353;1353;1353;1353	S_Shelf
cg00174279	pos	1745	1.53e-90	0.109438	5 years	birth	17	75525361	RP11-13K12.2(ENST00000586779.1);RP11-13K12.2(ENST00000592572.1);RP11-13K12.2(ENST00000591481.1);RP11-13K12.2(ENST00000590438.1)	2281;1154;426;230			S_Shore
cg00174428	pos	1083	1.31e-08		aging		1	165204791	LMX1A(ENST00000342310.7);LMX1A(ENST00000294816.6);LMX1A(ENST00000367893.4)	121161;120687;120192			Island
cg00174428	pos	484	2.5e-308		aging		1	165204791	LMX1A(ENST00000342310.7);LMX1A(ENST00000294816.6);LMX1A(ENST00000367893.4)	121161;120687;120192			Island
cg00174500	neg	200	5e-05		age		14	23846479	CMTM5(ENST00000359320.7);CMTM5(ENST00000339180.8);CMTM5(ENST00000342473.8);CMTM5(ENST00000397227.7);CMTM5(ENST00000553750.1);CMTM5(ENST00000555731.5);CMTM5(ENST00000382809.2);CMTM5(ENST00000555487.1)	462;234;233;233;223;207;18;-649
cg00174500	neg	293	1.47e-15		age		14	23846479	CMTM5(ENST00000359320.7);CMTM5(ENST00000339180.8);CMTM5(ENST00000342473.8);CMTM5(ENST00000397227.7);CMTM5(ENST00000553750.1);CMTM5(ENST00000555731.5);CMTM5(ENST00000382809.2);CMTM5(ENST00000555487.1)	462;234;233;233;223;207;18;-649
cg00175180	pos	3842	7.23835e-10		5 years old	birth	20	44851583	CDH22(ENST00000372262.7);CDH22(ENST00000537909.2)	28751;85554
cg00176635	neg	3983			age		19	4959621	UHRF1(ENST00000612630.4);UHRF1(ENST00000620565.4);UHRF1(ENST00000613817.4);UHRF1(ENST00000624301.3);UHRF1(ENST00000615884.4);UHRF1(ENST00000622802.4);UHRF1(ENST00000616255.1)	56529;50179;50111;50111;49463;49242;49234
cg00176638	pos	5131	1.46e-67	0.13173	5 years	birth	1	202778443	KDM5B(ENST00000602511.1);KDM5B(ENST00000367264.6);KDM5B(ENST00000367265.7)	-1190;-897;155			S_Shore
cg00176709		719	1.7215e-125		age		6	85483334					Island
cg00176863	pos	3868	7.40105e-10		5 years old	birth	14	103396890	AMN(ENST00000299155.9);AMN(ENST00000541086.5);AMN(ENST00000558590.1);AMN(ENST00000559789.1);AMN(ENST00000559507.1)	7897;7631;1908;1723;446			Island
cg00176863	pos	1265	1.42e-07		aging		14	103396890	AMN(ENST00000299155.9);AMN(ENST00000541086.5);AMN(ENST00000558590.1);AMN(ENST00000559789.1);AMN(ENST00000559507.1)	7897;7631;1908;1723;446			Island
cg00177388	pos	495	7.05e-307		aging		5	72677886	RP11-79P5.3(ENST00000505955.1)	-325			Island
cg00177797	pos	5919	6.03e-05		aging		1	180203837	LHX4(ENST00000263726.3);LHX4(ENST00000558139.1)	4416;4404			Island
cg00178249	pos	2174	1.41e-07		aging		8	77589908	ZFHX4-AS1(ENST00000522961.1);ZFHX4-AS1(ENST00000518143.1)	5483;5605			N_Shore
cg00178249	pos	3912			age		8	77589908	ZFHX4-AS1(ENST00000522961.1);ZFHX4-AS1(ENST00000518143.1)	5483;5605			N_Shore
cg00178249	pos	746	1.23e-08		aging		8	77589908	ZFHX4-AS1(ENST00000522961.1);ZFHX4-AS1(ENST00000518143.1)	5483;5605			N_Shore
cg00178249	pos	4561	1.2773e-09		5 years old	birth	8	77589908	ZFHX4-AS1(ENST00000522961.1);ZFHX4-AS1(ENST00000518143.1)	5483;5605			N_Shore
cg00178749	neg	4899	3.18e-05		aging		2	11681859	GREB1(ENST00000628795.2);GREB1(ENST00000381486.6);GREB1(ENST00000263834.9);GREB1(ENST00000389825.7);GREB1(ENST00000381483.6);MIR4429(ENST00000580105.1)	59392;7617;1890;-957;-992;-1056
cg00178864	pos	9076	1.58875e-08		5 years old	birth	4	140201574	MGARP(ENST00000398955.1);NDUFC1(ENST00000503997.5)	-82;15395			S_Shore
cg00180930	pos	659	4.56e-09		age		6	31746832	VARS(ENST00000470953.1);VARS(ENST00000375663.7);Y_RNA(ENST00000364685.1)	-873;16898;-150	Platelet distribution width(rs6914412)	-4590
cg00181731	pos	7798	8.73561e-09		5 years old	birth	13	41052081	RP11-350A18.1(ENST00000637523.1);RP11-350A18.1(ENST00000616706.4);RP11-350A18.1(ENST00000400430.6);RP11-350A18.1(ENST00000615137.1);RP11-350A18.1(ENST00000638163.1);FOXO1(ENST00000636651.1)	3084;3062;3062;57863;3081;133185
cg00182712	neg	6252	3.84223e-09		5 years old	birth	5	43397617	CCL28(ENST00000489442.5);CCL28(ENST00000361115.4);CCL28(ENST00000513525.1);CCL28(ENST00000514421.1)	14860;14876;-251;14859			S_Shore
cg00182727	pos	948	3.87e-08		aging		20	44640501	MMP9(ENST00000372330.3)	2954	Mild influenza (H1N1) infection(rs41529445)	-596	S_Shore
cg00182994	neg	206	3.3e-05		age		16	2234571	CASKIN1(ENST00000343516.7);CASKIN1(ENST00000564289.1)	11955;450			S_Shelf
cg00184376	pos	89	1.16e-14		aging		13	28499045	PDX1(ENST00000381033.4)	4888	Fasting plasma glucose(rs7981781)	917	S_Shelf
cg00184376	pos	3025	4.21e-07		aging		13	28499045	PDX1(ENST00000381033.4)	4888	Fasting plasma glucose(rs7981781)	917	S_Shelf
cg00186252	neg	1034	9e-60		aging		23	54076522	PHF8(ENST00000437224.5);PHF8(ENST00000453905.5)	-1131;-1154
cg00186909	neg	1738			age		12	93129288	PLEKHG7(ENST00000344636.4);PLEKHG7(ENST00000549856.6);PLEKHG7(ENST00000638590.1)	14050;3246;-977
cg00186909	neg	7013	5.31e-50	-0.141163	5 years	birth	12	93129288	PLEKHG7(ENST00000344636.4);PLEKHG7(ENST00000549856.6);PLEKHG7(ENST00000638590.1)	14050;3246;-977
cg00187414		664	4.3611e-129		age		4	37892193	TBC1D1(ENST00000508802.5);TBC1D1(ENST00000261439.8);TBC1D1(ENST00000402522.1)	-515;-515;-527			Island
cg00187414	pos	3081	4.43e-07		aging		4	37892193	TBC1D1(ENST00000508802.5);TBC1D1(ENST00000261439.8);TBC1D1(ENST00000402522.1)	-515;-515;-527			Island
cg00187686	neg	2937			age		11	59634218	TCN1(ENST00000257264.3);TCN1(ENST00000532419.5);TCN1(ENST00000534531.1)	-170;-256;-274	Folate pathway vitamin levels(rs526934)	-725
cg00189689	neg	2661			age		11	413350	SIGIRR(ENST00000431843.6);SIGIRR(ENST00000397632.7);SIGIRR(ENST00000332725.7);SIGIRR(ENST00000527295.5);SIGIRR(ENST00000528209.5);SIGIRR(ENST00000525299.5);SIGIRR(ENST00000534217.5);SIGIRR(ENST00000526788.5);SIGIRR(ENST00000530494.1);SIGIRR(ENST00000529486.5);SIGIRR(ENST00000528116.5);SIGIRR(ENST00000527136.1);SIGIRR(ENST00000528058.1);SIGIRR(ENST00000525070.1)	1626;3975;4047;4105;1607;1581;1634;1573;1598;1639;1654;1649;1646;1639			N_Shelf
cg00189689	neg	261	3.56235e-13		5 years old	birth	11	413350	SIGIRR(ENST00000431843.6);SIGIRR(ENST00000397632.7);SIGIRR(ENST00000332725.7);SIGIRR(ENST00000527295.5);SIGIRR(ENST00000528209.5);SIGIRR(ENST00000525299.5);SIGIRR(ENST00000534217.5);SIGIRR(ENST00000526788.5);SIGIRR(ENST00000530494.1);SIGIRR(ENST00000529486.5);SIGIRR(ENST00000528116.5);SIGIRR(ENST00000527136.1);SIGIRR(ENST00000528058.1);SIGIRR(ENST00000525070.1)	1626;3975;4047;4105;1607;1581;1634;1573;1598;1639;1654;1649;1646;1639			N_Shelf
cg00189689	neg	1382	2.07e-07		aging		11	413350	SIGIRR(ENST00000431843.6);SIGIRR(ENST00000397632.7);SIGIRR(ENST00000332725.7);SIGIRR(ENST00000527295.5);SIGIRR(ENST00000528209.5);SIGIRR(ENST00000525299.5);SIGIRR(ENST00000534217.5);SIGIRR(ENST00000526788.5);SIGIRR(ENST00000530494.1);SIGIRR(ENST00000529486.5);SIGIRR(ENST00000528116.5);SIGIRR(ENST00000527136.1);SIGIRR(ENST00000528058.1);SIGIRR(ENST00000525070.1)	1626;3975;4047;4105;1607;1581;1634;1573;1598;1639;1654;1649;1646;1639			N_Shelf
cg00189972	neg	1631	3.04e-20		aging		23	21678315					S_Shore
cg00193021	pos	550	1.51e-09		age		4	90758120	SNCA(ENST00000618500.4);SNCA(ENST00000420646.6);SNCA(ENST00000336904.7);SNCA(ENST00000394989.6);SNCA(ENST00000345009.8);SNCA(ENST00000394986.5);SNCA(ENST00000394991.7);SNCA(ENST00000508895.5);SNCA(ENST00000506244.5);SNCA(ENST00000505199.5);SNCA(ENST00000611107.1);SNCA(ENST00000502987.5);SNCA(ENST00000506691.1);RP11-67M1.1(ENST00000513653.1);RP11-67M1.1(ENST00000501215.1)	-756;7;1346;230;-1289;170;259;-756;199;-1284;-1302;-1274;107;561;545	Dementia with Lewy bodies(rs7681440);Neuroticism(rs1372520)	-1570;-615	Island
cg00193521	neg	5642	7.92e-64	-0.111392	5 years	birth	17	68133597
cg00193668	neg	1262	1.05e-07	-0.00897506	old Swedish twins		9	35814283	HINT2(ENST00000490578.1);HINT2(ENST00000472085.5);HINT2(ENST00000259667.5);HINT2(ENST00000474908.5);HINT2(ENST00000474848.6);HINT2(ENST00000471774.5);HINT2(ENST00000461169.1);TMEM8B(ENST00000377996.5)	-516;706;735;1066;1068;-592;735;-165			S_Shore
cg00194146	neg	68	2e-06		age		6	13488404	GFOD1(ENST00000379287.3);GFOD1(ENST00000603223.1)	-617;-510			Island
cg00194585	pos	1607	1.22e-20		aging		23	131154158					N_Shelf
cg00196200	pos	6033	3.36953e-09		5 years old	birth	15	93688604
cg00197026	neg	530	7.64e-06	-0.0131	age		6	11537105	TMEM170B(ENST00000379426.1)	-1406			N_Shore
cg00199059	neg	6962	1.13e-50	-0.105049	5 years	birth	20	45317219	TP53RK(ENST00000372114.3);TP53RK(ENST00000372102.3);RP1-28H20.3(ENST00000606362.1)	1199;860;-1079			N_Shore
cg00199059	neg	6149	6.88e-05		aging		20	45317219	TP53RK(ENST00000372114.3);TP53RK(ENST00000372102.3);RP1-28H20.3(ENST00000606362.1)	1199;860;-1079			N_Shore
cg00200063							17	58469941	USP32(ENST00000300896.8);USP32(ENST00000590133.5);USP32(ENST00000589335.5);USP32(ENST00000393003.7);USP32(ENST00000588898.1);USP32(ENST00000589761.1);C17orf64(ENST00000461535.1)	-446;-172;-350;-605;29890;-652;151			S_Shore
cg00201234	pos	569	2.84e-07		age		3	13590968	FBLN2(ENST00000404922.7);FBLN2(ENST00000295760.11)	337;287			Island
cg00201234	pos	281	0.0002		age		3	13590968	FBLN2(ENST00000404922.7);FBLN2(ENST00000295760.11)	337;287			Island
cg00202266	neg	8761	1.37801e-08		5 years old	birth	1	205168888	DSTYK(ENST00000367161.7);DSTYK(ENST00000367162.7)	11806;11806
cg00202702	pos	2497	2.32e-06		aging		11	101918157	C11orf70(ENST00000434758.6);C11orf70(ENST00000526781.5);C11orf70(ENST00000534360.1);C11orf70(ENST00000530659.1)	-17;-29;-32;-42			Island
cg00202702	pos	170	2e-05		age		11	101918157	C11orf70(ENST00000434758.6);C11orf70(ENST00000526781.5);C11orf70(ENST00000534360.1);C11orf70(ENST00000530659.1)	-17;-29;-32;-42			Island
cg00203466	neg	4494	1.22078e-09		5 years old	birth	3	149954839	RP11-167H9.6(ENST00000472890.5)	-1467
cg00203621	neg	5344			age		8	110693859	SYBU(ENST00000532779.5);SYBU(ENST00000408889.7);SYBU(ENST00000422135.5);SYBU(ENST00000533171.5);SYBU(ENST00000527664.1);SYBU(ENST00000529190.5);SYBU(ENST00000532189.5);SYBU(ENST00000533821.5);SYBU(ENST00000531230.5);SYBU(ENST00000534184.5);SYBU(ENST00000528716.5);SYBU(ENST00000534578.5);SYBU(ENST00000527600.5)	9974;-625;10161;-625;-756;10159;-715;-1411;-716;-706;-818;9975;-802
cg00203698	pos	2124			age		12	51778032	GALNT6(ENST00000543196.6);GALNT6(ENST00000356317.7);GALNT6(ENST00000604381.5);GALNT6(ENST00000604847.5);GALNT6(ENST00000604426.5);GALNT6(ENST00000605617.5);GALNT6(ENST00000603188.5);GALNT6(ENST00000603563.5);GALNT6(ENST00000605138.5);GALNT6(ENST00000604506.5);GALNT6(ENST00000605055.5);GALNT6(ENST00000603203.5);GALNT6(ENST00000605822.5);GALNT6(ENST00000605089.5);GALNT6(ENST00000603482.5);GALNT6(EN…	-685;7161;7404;7188;8619;7415;7186;7051;7381;7188;7404;7403;7707;7142;7427;7156;7343
cg00204501	pos	1686	5.99e-08		aging		15	30114651	TJP1(ENST00000346128.10);TJP1(ENST00000400011.6);TJP1(ENST00000356107.10);TJP1(ENST00000614355.4);TJP1(ENST00000545208.6);TJP1(ENST00000495972.6);TJP1(ENST00000558447.1);TJP1(ENST00000473741.1);RP11-680F8.3(ENST00000557989.1)	55;-900;-420;55;-420;54;146417;133846;-183			S_Shore
cg00204743	pos	6742	5.09023e-09		5 years old	birth	6	30848726	DDR1(ENST00000502955.5);DDR1(ENST00000505066.5);DDR1(ENST00000460944.6);DDR1(ENST00000324771.12);DDR1(ENST00000505534.5);DDR1(ENST00000513749.5);DDR1(ENST00000503180.5);DDR1(ENST00000508317.5);DDR1(ENST00000482050.1)	4528;4505;169;100;-21;-38;-86;-117;-346	HIV-1 control(rs7756521)	-473	N_Shelf
cg00205083	pos	6754	5.13153e-09		5 years old	birth	7	151090892	WDR86(ENST00000463000.1);WDR86(ENST00000334493.10);WDR86(ENST00000628331.1);WDR86(ENST00000621812.2);WDR86(ENST00000477459.5);WDR86(ENST00000469830.2)	2111;16214;16232;16899;16921;15825			N_Shore
cg00206414	pos	1014	1.35e-75		aging		23	39949510	BCOR(ENST00000397354.7);BCOR(ENST00000378455.8);BCOR(ENST00000378444.8);BCOR(ENST00000342274.8);BCOR(ENST00000406200.2);BCOR(ENST00000412952.1)	7146;87072;7146;87072;87063;56372			Island
cg00207352	pos	4317	1.12e-72	0.103827	5 years	birth	3	48470181	PLXNB1(ENST00000296440.10);PLXNB1(ENST00000358536.8);PLXNB1(ENST00000466353.1)	1279;691;709	Educational attainment (years of education)(rs140711597)	-740	N_Shore
cg00207352	pos	7981	9.63097e-09		5 years old	birth	3	48470181	PLXNB1(ENST00000296440.10);PLXNB1(ENST00000358536.8);PLXNB1(ENST00000466353.1)	1279;691;709	Educational attainment (years of education)(rs140711597)	-740	N_Shore
cg00208967	pos	1207	1.12e-07		age		19	10047924	OLFM2(ENST00000264833.8);OLFM2(ENST00000590410.1)	-696;-924			S_Shore
cg00209038	pos	2025	1.13e-07		aging		2	48982683	STON1-GTF2A1L(ENST00000402114.6);RP11-310N16.1(ENST00000602369.3);LHCGR(ENST00000294954.11);LHCGR(ENST00000405626.5);LHCGR(ENST00000403273.5);LHCGR(ENST00000401907.5);LHCGR(ENST00000428232.2)	225619;180;149;127;186;186;25	Polycystic ovary syndrome(rs13405728)	-4524	Island
cg00209038	pos	2000	9.85e-07		aging		2	48982683	STON1-GTF2A1L(ENST00000402114.6);RP11-310N16.1(ENST00000602369.3);LHCGR(ENST00000294954.11);LHCGR(ENST00000405626.5);LHCGR(ENST00000403273.5);LHCGR(ENST00000401907.5);LHCGR(ENST00000428232.2)	225619;180;149;127;186;186;25	Polycystic ovary syndrome(rs13405728)	-4524	Island
cg00210007	neg	1580			age		1	217251566	ESRRG(ENST00000493748.5);ESRRG(ENST00000463665.5);ESRRG(ENST00000586199.5);ESRRG(ENST00000477799.5);ESRRG(ENST00000359162.6);ESRRG(ENST00000459825.1);ESRRG(ENST00000471371.5);ESRRG(ENST00000361525.7);ESRRG(ENST00000488947.5);ESRRG(ENST00000493603.5);ESRRG(ENST00000366940.6)	-1335;-1293;64;136;11381;11389;11412;11421;12323;59530;59531
cg00210249	neg	1074	5.2e-08	-0.0127956	old Swedish twins		10	71135679	HK1(ENST00000436817.6);HK1(ENST00000448642.6);HK1(ENST00000360289.6);HK1(ENST00000643399.1);HK1(ENST00000298649.8);HK1(ENST00000359426.6);HK1(ENST00000493591.6);HK1(ENST00000494253.1)	105939;105923;105923;97428;60138;57079;57070;37903
cg00213082	neg	1249			age		12	47338061
cg00213192	neg	6126	3.59098e-09		5 years old	birth	2	159363889	PKP4(ENST00000426248.7);PKP4(ENST00000628904.2);PKP4(ENST00000389757.7);PKP4(ENST00000389759.7);PKP4(ENST00000457109.5);PKP4(ENST00000452162.5);PKP4(ENST00000411900.5);PKP4(ENST00000421462.5);PKP4(ENST00000462335.1)	50413;50280;50278;50265;50263;50244;50241;49922;49184
cg00213295	pos	84	2.50418e-14		5 years old	birth	17	32925561	TMEM132E(ENST00000321639.7);TMEM132E(ENST00000631683.1)	19055;17533
cg00213295	pos	43	1.76e-134	0.331157	5 years	birth	17	32925561	TMEM132E(ENST00000321639.7);TMEM132E(ENST00000631683.1)	19055;17533
cg00213487	neg	318	5.58988e-13		5 years old	birth	15	75341903	PPCDC(ENST00000342932.7);PPCDC(ENST00000568649.5);PPCDC(ENST00000563393.1);PPCDC(ENST00000563298.1)	26007;25957;6287;-120
cg00213822	neg	92			age		6	10210316	OFCC1(ENST00000481704.1);OFCC1(ENST00000462111.1)	1525;1457	Post bronchodilator FEV1/FVC ratio(rs190801949)	3344
cg00213822	neg	4990	1.76071e-09		5 years old	birth	6	10210316	OFCC1(ENST00000481704.1);OFCC1(ENST00000462111.1)	1525;1457	Post bronchodilator FEV1/FVC ratio(rs190801949)	3344
cg00213822	neg	73	2.58624e-06		10 years old	5 years old	6	10210316	OFCC1(ENST00000481704.1);OFCC1(ENST00000462111.1)	1525;1457	Post bronchodilator FEV1/FVC ratio(rs190801949)	3344
cg00217953	pos	2717	8.89e-83	0.147374	5 years	birth	2	97527635	SEMA4C(ENST00000305476.9);SEMA4C(ENST00000474420.1);SEMA4C(ENST00000482925.5);SEMA4C(ENST00000467747.1)	8073;549;5032;1430			S_Shelf
cg00217953	pos	2899			age		2	97527635	SEMA4C(ENST00000305476.9);SEMA4C(ENST00000474420.1);SEMA4C(ENST00000482925.5);SEMA4C(ENST00000467747.1)	8073;549;5032;1430			S_Shelf
cg00218103	neg	792			age		22	46465977	MIRLET7BHG(ENST00000381051.6);RP6-109B7.4(ENST00000412643.1)	16228;-206			Island
cg00218406	neg	546	2.02e-09	-0.0118223	old Swedish twins		6	31431407	HCP5(ENST00000414046.2);HCP5(ENST00000541196.2);HCP5(ENST00000460889.5);HCP5(ENST00000467369.1);XXbac-BPG181B23.6(ENST00000440087.1)	62928;448;445;445;-294	Lung cancer in ever smokers(rs114002231);Shingles(rs114864815);Thyroid peroxidase antibody positivity(rs3094228);Tonsillectomy(rs115846244);Cold sores(rs4360170);HIV-1 control(rs2255221);HIV-1 control(rs2395029);Psoriasis(rs2395029);AIDS progression(rs2395029);Drug-induced liver injury (flucloxacillin)(rs2395029);Blood protein levels(rs2284178);Eosinophil counts(rs79022003);Lung cancer(rs11682232…	-4012;-2420;-1480;-1347;-1048;284;373;373;373;373;718;2305;2704;2704;2704;2924;2959;2959;2959;2959;3214
cg00218406	neg	1433	1.05e-93	-0.295011	5 years	birth	6	31431407	HCP5(ENST00000414046.2);HCP5(ENST00000541196.2);HCP5(ENST00000460889.5);HCP5(ENST00000467369.1);XXbac-BPG181B23.6(ENST00000440087.1)	62928;448;445;445;-294	Lung cancer in ever smokers(rs114002231);Shingles(rs114864815);Thyroid peroxidase antibody positivity(rs3094228);Tonsillectomy(rs115846244);Cold sores(rs4360170);HIV-1 control(rs2255221);HIV-1 control(rs2395029);Psoriasis(rs2395029);AIDS progression(rs2395029);Drug-induced liver injury (flucloxacillin)(rs2395029);Blood protein levels(rs2284178);Eosinophil counts(rs79022003);Lung cancer(rs11682232…	-4012;-2420;-1480;-1347;-1048;284;373;373;373;373;718;2305;2704;2704;2704;2924;2959;2959;2959;2959;3214
cg00218406	neg	57	7.01e-07		age		6	31431407	HCP5(ENST00000414046.2);HCP5(ENST00000541196.2);HCP5(ENST00000460889.5);HCP5(ENST00000467369.1);XXbac-BPG181B23.6(ENST00000440087.1)	62928;448;445;445;-294	Lung cancer in ever smokers(rs114002231);Shingles(rs114864815);Thyroid peroxidase antibody positivity(rs3094228);Tonsillectomy(rs115846244);Cold sores(rs4360170);HIV-1 control(rs2255221);HIV-1 control(rs2395029);Psoriasis(rs2395029);AIDS progression(rs2395029);Drug-induced liver injury (flucloxacillin)(rs2395029);Blood protein levels(rs2284178);Eosinophil counts(rs79022003);Lung cancer(rs11682232…	-4012;-2420;-1480;-1347;-1048;284;373;373;373;373;718;2305;2704;2704;2704;2924;2959;2959;2959;2959;3214
cg00219626	neg	26	1.71e-05		age		6	28983835			Tuberculosis(rs3131082)	-561	N_Shore
cg00219626	neg	5179	2.65e-67	-0.121565	5 years	birth	6	28983835			Tuberculosis(rs3131082)	-561	N_Shore
cg00220102	pos	1866	1.81e-89	0.175903	5 years	birth	16	8806756	ABAT(ENST00000268251.12);ABAT(ENST00000564714.5);ABAT(ENST00000563992.1);ABAT(ENST00000568847.5);ABAT(ENST00000561870.5);ABAT(ENST00000569695.1);ABAT(ENST00000396600.6);ABAT(ENST00000566590.5);ABAT(ENST00000563215.1);ABAT(ENST00000565016.5);ABAT(ENST00000567812.5)	38334;38303;38282;62;-56;-69;-70;-91;-463;-702;-715
cg00220102	pos	4558	1.27479e-09		5 years old	birth	16	8806756	ABAT(ENST00000268251.12);ABAT(ENST00000564714.5);ABAT(ENST00000563992.1);ABAT(ENST00000568847.5);ABAT(ENST00000561870.5);ABAT(ENST00000569695.1);ABAT(ENST00000396600.6);ABAT(ENST00000566590.5);ABAT(ENST00000563215.1);ABAT(ENST00000565016.5);ABAT(ENST00000567812.5)	38334;38303;38282;62;-56;-69;-70;-91;-463;-702;-715
cg00220102	pos	595	1.08e-05	0.0089	age		16	8806756	ABAT(ENST00000268251.12);ABAT(ENST00000564714.5);ABAT(ENST00000563992.1);ABAT(ENST00000568847.5);ABAT(ENST00000561870.5);ABAT(ENST00000569695.1);ABAT(ENST00000396600.6);ABAT(ENST00000566590.5);ABAT(ENST00000563215.1);ABAT(ENST00000565016.5);ABAT(ENST00000567812.5)	38334;38303;38282;62;-56;-69;-70;-91;-463;-702;-715
cg00220225	pos	5020	1.80138e-09		5 years old	birth	3	50194470	RP11-493K19.3(ENST00000437204.1);RP11-493K19.3(ENST00000425674.1);SEMA3F(ENST00000414301.5);SEMA3F(ENST00000450338.5);SEMA3F(ENST00000413852.5);SEMA3F(ENST00000002829.7);SEMA3F(ENST00000426511.5)	-952;-1017;1992;1978;1946;1908;1626			S_Shore
cg00220225	pos	1283	2.02e-95	0.16401	5 years	birth	3	50194470	RP11-493K19.3(ENST00000437204.1);RP11-493K19.3(ENST00000425674.1);SEMA3F(ENST00000414301.5);SEMA3F(ENST00000450338.5);SEMA3F(ENST00000413852.5);SEMA3F(ENST00000002829.7);SEMA3F(ENST00000426511.5)	-952;-1017;1992;1978;1946;1908;1626			S_Shore
cg00220721	neg	1540	3.97412e-11		5 years old	birth	11	36422443	PRR5L(ENST00000529034.5);PRR5L(ENST00000530639.5);PRR5L(ENST00000527172.5);PRR5L(ENST00000532121.5);PRR5L(ENST00000526728.5);PRR5L(ENST00000378867.7);PRR5L(ENST00000389693.3);PRR5L(ENST00000524380.5);PRR5L(ENST00000526682.5);PRR5L(ENST00000530252.1);PRR5L(ENST00000530050.5);PRR5L(ENST00000526679.1);PRR5L(ENST00000527487.1)	104605;104605;99932;51025;38785;24888;24855;24691;24512;24491;23371;2481;-172
cg00220721	neg	3235	2.85e-79	-0.266843	5 years	birth	11	36422443	PRR5L(ENST00000529034.5);PRR5L(ENST00000530639.5);PRR5L(ENST00000527172.5);PRR5L(ENST00000532121.5);PRR5L(ENST00000526728.5);PRR5L(ENST00000378867.7);PRR5L(ENST00000389693.3);PRR5L(ENST00000524380.5);PRR5L(ENST00000526682.5);PRR5L(ENST00000530252.1);PRR5L(ENST00000530050.5);PRR5L(ENST00000526679.1);PRR5L(ENST00000527487.1)	104605;104605;99932;51025;38785;24888;24855;24691;24512;24491;23371;2481;-172
cg00220952	pos	6066	6.58e-05		aging		17	75084623	LINC00338(ENST00000568363.5);LINC00338(ENST00000434411.5);LINC00338(ENST00000566583.5);LINC00338(ENST00000565256.1);LINC00338(ENST00000366365.2);SEC14L1(ENST00000568056.5);SEC14L1(ENST00000564414.5);SEC14L1(ENST00000564509.5);SEC14L1(ENST00000561633.5);SEC14L1(ENST00000561721.6);SEC14L1(ENST00000589827.5);SEC14L1(ENST00000392476.6);SEC14L1(ENST00000569632.1);SEC14L1(ENST00000430767.8)	1825;-132;-208;-208;-327;1825;1825;-208;-208;-208;-208;-208;-236;-614			Island
cg00221718	neg	1310			age		3	128914668
cg00221745	pos	422	2.05e-10		age		10	104179478	PSD(ENST00000611678.4);PSD(ENST00000406432.5);PSD(ENST00000020673.5);PSD(ENST00000472685.5);PSD(ENST00000492902.2);FBXL15(ENST00000432590.5);FBXL15(ENST00000481808.1);FBXL15(ENST00000457067.1);FBXL15(ENST00000224862.7);FBXL15(ENST00000369956.6);FBXL15(ENST00000440407.5);FBXL15(ENST00000425536.1)	6;213;-577;-3;1818;532;488;-93;-93;-111;-808;-1120			Island
cg00221745	pos	77	2.55e-09	0.0151	age		10	104179478	PSD(ENST00000611678.4);PSD(ENST00000406432.5);PSD(ENST00000020673.5);PSD(ENST00000472685.5);PSD(ENST00000492902.2);FBXL15(ENST00000432590.5);FBXL15(ENST00000481808.1);FBXL15(ENST00000457067.1);FBXL15(ENST00000224862.7);FBXL15(ENST00000369956.6);FBXL15(ENST00000440407.5);FBXL15(ENST00000425536.1)	6;213;-577;-3;1818;532;488;-93;-93;-111;-808;-1120			Island
cg00221794	neg	5902	1.05e-61	-0.139431	5 years	birth	2	20776620	HS1BP3(ENST00000446825.1)	74222
cg00222341	pos	2339	1.83e-06		aging		15	83951913	RP11-382A20.4(ENST00000565495.1);BNC1(ENST00000345382.6);BNC1(ENST00000569704.1)	98356;1553;158			N_Shore
cg00222472	pos	4419	1.15812e-09		5 years old	birth	1	164545783	PBX1(ENST00000340699.7);PBX1(ENST00000420696.6);PBX1(ENST00000627490.2);PBX1(ENST00000498497.2);PBX1(ENST00000367897.5);PBX1(ENST00000559240.5);PBX1(ENST00000559578.1);PBX1(ENST00000560469.5)	17139;16911;16802;16723;16723;16723;13741;-238			Island
cg00222472	pos	1085	8.5e-98	0.210887	5 years	birth	1	164545783	PBX1(ENST00000340699.7);PBX1(ENST00000420696.6);PBX1(ENST00000627490.2);PBX1(ENST00000498497.2);PBX1(ENST00000367897.5);PBX1(ENST00000559240.5);PBX1(ENST00000559578.1);PBX1(ENST00000560469.5)	17139;16911;16802;16723;16723;16723;13741;-238			Island
cg00223245	neg	4733			age		3	64307530	PRICKLE2(ENST00000295902.11);PRICKLE2(ENST00000498162.2);PRICKLE2(ENST00000485770.2)	123553;123391;123622
cg00224222	neg	653	6.77e-09		aging		8	139699051	COL22A1(ENST00000341807.8);COL22A1(ENST00000303045.10);COL22A1(ENST00000435777.2)	35385;227185;196403
cg00224222	neg	1657	5.73e-08		aging		8	139699051	COL22A1(ENST00000341807.8);COL22A1(ENST00000303045.10);COL22A1(ENST00000435777.2)	35385;227185;196403
cg00224335	neg	3766			age		21	31747827	MIR4327(ENST00000581194.1)	-131
cg00226651	pos	7704	8.30434e-09		5 years old	birth	17	2338521	METTL16(ENST00000571669.6);METTL16(ENST00000263092.10);METTL16(ENST00000576556.5);METTL16(ENST00000574752.5)	76664;76659;76661;76608
cg00227093	neg	441	0.000299253		age		5	149979838	SYNPO(ENST00000394243.5)	-804
cg00227665	pos	626			age		16	87735443	KLHDC4(ENST00000446344.3);KLHDC4(ENST00000567298.5);KLHDC4(ENST00000568346.1)	754;64135;-113			N_Shore
cg00228712	neg	9955	2.26379e-08		5 years old	birth	5	171291077	FBXW11(ENST00000296933.10);FBXW11(ENST00000265094.9);FBXW11(ENST00000393802.6);FBXW11(ENST00000523843.5)	142800;142567;142577;142576
cg00228799	pos	1054	5.87e-08		age		9	131580591	ENDOG(ENST00000372642.4)	-162			Island
cg00228891	pos	4386	3.29e-72	0.110336	5 years	birth	1	207818893	CD46P(ENST00000441364.1);CR1L(ENST00000531844.5);CR1L(ENST00000508064.6)	314;435;374			Island
cg00229368	pos	16	4.78e-07	0.013			3	184279621	EPHB3(ENST00000330394.2)	49			Island
cg00229387	neg	296	1.83e-15		age		6	43445942	TJAP1(ENST00000372444.6);TJAP1(ENST00000372445.9);TJAP1(ENST00000436109.6);TJAP1(ENST00000372454.6);TJAP1(ENST00000442878.6);TJAP1(ENST00000259751.5);TJAP1(ENST00000372452.5);TJAP1(ENST00000372449.5)	681;681;681;635;631;631;631;631	PR interval in Tripanosoma cruzi seropositivity(rs61018535)	3288
cg00230207	neg	1992			age		3	11122747
cg00231918	neg	830	1.61e-08	-0.00513388	old Swedish twins		4	2819393	SH3BP2(ENST00000452765.6);SH3BP2(ENST00000503219.5);SH3BP2(ENST00000512131.5);SH3BP2(ENST00000511237.5);SH3BP2(ENST00000510074.5);SH3BP2(ENST00000504294.5);SH3BP2(ENST00000508385.5);SH3BP2(ENST00000513020.5);SH3BP2(ENST00000511663.5);SH3BP2(ENST00000512014.5);SH3BP2(ENST00000513095.5);SH3BP2(ENST00000442312.6);SH3BP2(ENST00000502260.5);SH3BP2(ENST00000511185.5);SH3BP2(ENST00000435136.6);SH3BP2(EN…	24643;24595;24594;23507;23507;19102;18668;18597;7887;5868;5736;5447;5376;5365;5362;2832;-519;-519;-1050;-1148;-1148			N_Shore
cg00231966	neg	7426	6.05e-41	-0.10351	5 years	birth	17	80377299	C17orf101(ENST00000313056.9);C17orf101(ENST00000329197.9);C17orf101(ENST00000580445.5);C17orf101(ENST00000577495.5);C17orf101(ENST00000577606.1);HEXDC(ENST00000337014.10);HEXDC(ENST00000644886.1);HEXDC(ENST00000327949.14);HEXDC(ENST00000583978.5);HEXDC(ENST00000580235.5);HEXDC(ENST00000578775.2);HEXDC(ENST00000582315.5);HEXDC(ENST00000577944.5);HEXDC(ENST00000581482.5);HEXDC(ENST00000644009.1)	-786;-847;-786;-835;-822;1105;762;762;750;750;736;733;726;710;-377			S_Shelf
cg00232092	neg	6173			age		7	5518887	FBXL18(ENST00000415009.5);AC092171.4(ENST00000444210.2)	34496;3452			N_Shelf
cg00232450	neg	5929	6.06e-05		aging		7	80421169	SEMA3C(ENST00000265361.7);SEMA3C(ENST00000419255.6)	127498;130506
cg00232827	pos	6010	6.36e-05		aging		5	172096764	NEURL1B(ENST00000520919.5);NEURL1B(ENST00000522853.5);NEURL1B(ENST00000369800.5)	28495;28495;28495			Island
cg00232868	neg	321			age		21	17358642	MIR99AHG(ENST00000635845.1)	58026
cg00233028	pos	4156			age		11	44642914
cg00233174	neg	260	1.556e-05		10 years old	5 years old	2	31499671
cg00233198	neg	2674	2.1373e-10		5 years old	birth	13	24844684	RP11-307N16.6(ENST00000382141.4);SPATA13(ENST00000424834.6);SPATA13(ENST00000382108.7);SPATA13(ENST00000382095.8);SPATA13(ENST00000434675.5);SPATA13(ENST00000494772.5);SPATA13(ENST00000343003.10);SPATA13(ENST00000399949.6);SPATA13(ENST00000409126.5);SPATA13(ENST00000454083.1)	290845;290740;109829;109797;18852;18828;-141;-142;-173;-295
cg00234726	neg	5624	2.64837e-09		5 years old	birth	2	216756432
cg00235337							2	219157274	TMBIM1(ENST00000437694.6);TMBIM1(ENST00000495113.5);TMBIM1(ENST00000445635.5);TMBIM1(ENST00000413976.1);TMBIM1(ENST00000434015.2);TMBIM1(ENST00000444183.5);TMBIM1(ENST00000420341.1);TMBIM1(ENST00000466012.5);TMBIM1(ENST00000453281.5);TMBIM1(ENST00000258412.7);TMBIM1(ENST00000440422.5);PNKD(ENST00000472650.1);PNKD(ENST00000273077.8)	-48;-39;-38;-38;-22;-17;-17;-16;-16;26;35;21171;22066	Colorectal cancer(rs992157)	-2493	Island
cg00235934	pos	3663			age		3	193765230	RP11-407B7.1(ENST00000626476.2);RP11-407B7.1(ENST00000599441.5);RP11-407B7.1(ENST00000458224.5);RP11-407B7.1(ENST00000629795.2);RP11-407B7.1(ENST00000449350.6);RP11-407B7.1(ENST00000420947.3);RP11-407B7.1(ENST00000625668.2);RP11-407B7.1(ENST00000598535.5);RP11-407B7.1(ENST00000627894.1);RP11-407B7.1(ENST00000593326.5);RP11-407B7.1(ENST00000597775.1);RP11-407B7.1(ENST00000593559.6);RP11-407B7.1(EN…	1899;1901;23529;1837;23511;10238;1901;1901;1900;1686;1899;1901;1901;1892
cg00236919	pos	1799	6.28e-07		aging		4	48018263	NIPAL1(ENST00000513724.1);NIPAL1(ENST00000508180.1);NIPAL1(ENST00000295461.9);NIPAL1(ENST00000511852.5);CNGA1(ENST00000514170.5);CNGA1(ENST00000513178.1)	102104;-526;-528;-564;346;426			N_Shore
cg00237391	pos	809	1.47e-08		age		6	35265643	DEF6(ENST00000316637.6)	14
cg00237475	pos	722	1.03e-08		aging		15	68118521	SKOR1(ENST00000341418.9);SKOR1(ENST00000554240.5);SKOR1(ENST00000554054.5);SKOR1(ENST00000380035.2)	6479;2626;667;638			Island
cg00238131	pos	1809	3.38e-18		aging		23	71527298	CITED1(ENST00000453707.6);CITED1(ENST00000373619.7);CITED1(ENST00000246139.9);CITED1(ENST00000454225.1)	-298;-261;-461;-541			Island
cg00238533	neg	9867	2.18235e-08		5 years old	birth	1	174768656	RABGAP1L(ENST00000251507.8);RABGAP1L(ENST00000529145.6);RABGAP1L(ENST00000325589.9);RABGAP1L(ENST00000469553.6);RABGAP1L(ENST00000367687.5);RABGAP1L(ENST00000347255.6);RABGAP1L(ENST00000489615.5)	640001;99105;98993;98787;98498;98496;-414
cg00240113	pos	1979	1.43e-16		aging		23	136648241	ZIC3(ENST00000287538.9);ZIC3(ENST00000370606.3)	-60;-436			Island
cg00240880	neg	415	0.0005		age		20	43343233	RP11-445H22.4(ENST00000427598.5);RP11-445H22.4(ENST00000445420.5);RP11-445H22.4(ENST00000427303.1);WISP2(ENST00000372868.6);WISP2(ENST00000372865.4);WISP2(ENST00000497421.1);WISP2(ENST00000190983.4)	24304;31403;31429;-252;-291;-330;-653
cg00241638	neg	344	6.51657e-13		5 years old	birth	8	144097644	RP11-273G15.2(ENST00000517833.1);RP11-273G15.2(ENST00000522060.1);RP11-273G15.2(ENST00000502167.2)	2163;2154;2170			N_Shore
cg00241638	neg	582	1.15e-106	-0.282844	5 years	birth	8	144097644	RP11-273G15.2(ENST00000517833.1);RP11-273G15.2(ENST00000522060.1);RP11-273G15.2(ENST00000502167.2)	2163;2154;2170			N_Shore
cg00241664		727	4.58e-08		age		16	1611966	IFT140(ENST00000426508.6);IFT140(ENST00000565298.5);IFT140(ENST00000397417.6);IFT140(ENST00000439987.6);IFT140(ENST00000561954.1)	50145;22298;48728;48728;2145
cg00242096	neg	9570	1.92864e-08		5 years old	birth	1	236074111
cg00242263	neg	8506	1.2383e-08		5 years old	birth	4	80132081	RP11-438E5.1(ENST00000510667.5);RP11-438E5.1(ENST00000509088.5);RP11-438E5.1(ENST00000513153.5);RP11-438E5.1(ENST00000515597.1);RP11-438E5.1(ENST00000507761.1);RP11-438E5.1(ENST00000507476.5);RP11-438E5.1(ENST00000512130.5);RP11-438E5.1(ENST00000437737.3);RP11-438E5.1(ENST00000511895.1)	239179;239179;125688;15093;15091;15090;13386;-754;-758
cg00243364	neg	3533			age		8	79527876
cg00244310	pos	4983	3.37e-05		aging		2	236578090	AGAP1(ENST00000402604.6);AGAP1(ENST00000409457.5);AGAP1(ENST00000635100.1);AGAP1(ENST00000336665.9);AGAP1(ENST00000409538.5);AGAP1(ENST00000304032.12)	145122;175357;174744;175339;-158;175339			Island
cg00244776	neg	632	3.95e-09	-0.00843937	old Swedish twins		6	30883192	VARS2(ENST00000477288.5);VARS2(ENST00000321897.9);VARS2(ENST00000625423.2);VARS2(ENST00000428017.5);VARS2(ENST00000467717.5);VARS2(ENST00000541562.5);VARS2(ENST00000421263.1);VARS2(ENST00000490699.1)	7173;1210;1195;1163;1149;1084;1033;-1013	Squamous cell lung carcinoma(rs114274879)	-777	S_Shore
cg00246386	pos	1210	1.88e-08		aging		20	2674548	EBF4(ENST00000449079.7);EBF4(ENST00000380648.8);EBF4(ENST00000497450.5);EBF4(ENST00000342725.9);EBF4(ENST00000609451.5);EBF4(ENST00000609967.5);EBF4(ENST00000469215.1)	1024;1024;1023;1023;328;328;213	Pursuit maintenance gain(rs6037338)	-4813	Island
cg00246386	pos	915	2.96e-08		age		20	2674548	EBF4(ENST00000449079.7);EBF4(ENST00000380648.8);EBF4(ENST00000497450.5);EBF4(ENST00000342725.9);EBF4(ENST00000609451.5);EBF4(ENST00000609967.5);EBF4(ENST00000469215.1)	1024;1024;1023;1023;328;328;213	Pursuit maintenance gain(rs6037338)	-4813	Island
cg00246386	pos	1743	5.65e-07		aging		20	2674548	EBF4(ENST00000449079.7);EBF4(ENST00000380648.8);EBF4(ENST00000497450.5);EBF4(ENST00000342725.9);EBF4(ENST00000609451.5);EBF4(ENST00000609967.5);EBF4(ENST00000469215.1)	1024;1024;1023;1023;328;328;213	Pursuit maintenance gain(rs6037338)	-4813	Island
cg00247557	pos	1258	2.1e-08		aging		18	5197071	C18orf42(ENST00000580650.1);C18orf42(ENST00000434239.3)	431;153			Island
cg00247557	pos	628	8.54e-294		aging		18	5197071	C18orf42(ENST00000580650.1);C18orf42(ENST00000434239.3)	431;153			Island
cg00247557	pos	4341	2.05e-05		aging		18	5197071	C18orf42(ENST00000580650.1);C18orf42(ENST00000434239.3)	431;153			Island
cg00249621	pos	3803	1.28e-05		aging		8	98290359	TSPYL5(ENST00000322128.4)	-167			Island
cg00250500	pos	1075	6.46e-08		age		10	77169599	RP11-399K21.13(ENST00000609182.1);RP11-399K21.14(ENST00000609200.1)	-515;684			Island
cg00250637	neg	1523	3.12e-22		aging		23	9867739	SHROOM2(ENST00000380913.7);SHROOM2(ENST00000493668.1)	113243;1554			S_Shelf
cg00251116	neg	1157	3.13e-36		aging		23	152128243	ZNF185(ENST00000318504.11);ZNF185(ENST00000449285.6);ZNF185(ENST00000539731.5);ZNF185(ENST00000535861.5);ZNF185(ENST00000370268.8);ZNF185(ENST00000436731.6);ZNF185(ENST00000370270.6);ZNF185(ENST00000318529.12);ZNF185(ENST00000324823.10);ZNF185(ENST00000426821.6);ZNF185(ENST00000447792.2);ZNF185(ENST00000454925.1)	45257;45257;45257;45257;45246;45209;45209;41834;41578;39350;38992;17998			S_Shore
cg00251125	neg	335	1.5e-10		aging		1	228395450	RP11-520H14.6(ENST00000472613.2);RP11-520H14.6(ENST00000295012.5);RP11-520H14.6(ENST00000337335.5);OBSCN(ENST00000284548.15);OBSCN(ENST00000422127.5);OBSCN(ENST00000570156.6)	5897;5911;5915;-381;-381;-381
cg00251125	neg	5674			age		1	228395450	RP11-520H14.6(ENST00000472613.2);RP11-520H14.6(ENST00000295012.5);RP11-520H14.6(ENST00000337335.5);OBSCN(ENST00000284548.15);OBSCN(ENST00000422127.5);OBSCN(ENST00000570156.6)	5897;5911;5915;-381;-381;-381
cg00252781	neg	6046	3.39836e-09		5 years old	birth	1	179334658	AXDND1(ENST00000509175.5);AXDND1(ENST00000617277.4);AXDND1(ENST00000367618.7);AXDND1(ENST00000507383.5);AXDND1(ENST00000508229.5);AXDND1(ENST00000508285.2);AXDND1(ENST00000511889.5);AXDND1(ENST00000510593.5);AXDND1(ENST00000511157.5);AXDND1(ENST00000461179.2)	-197;-197;-197;-203;-215;-449;-449;-449;-449;-454			N_Shore
cg00252781	pos	27	1.96e-22		age		1	179334658	AXDND1(ENST00000509175.5);AXDND1(ENST00000617277.4);AXDND1(ENST00000367618.7);AXDND1(ENST00000507383.5);AXDND1(ENST00000508229.5);AXDND1(ENST00000508285.2);AXDND1(ENST00000511889.5);AXDND1(ENST00000510593.5);AXDND1(ENST00000511157.5);AXDND1(ENST00000461179.2)	-197;-197;-197;-203;-215;-449;-449;-449;-449;-454			N_Shore
cg00252799	neg	1638	5.42e-08		aging		7	38836218	VPS41(ENST00000310301.8);VPS41(ENST00000395969.6);VPS41(ENST00000466017.1);VPS41(ENST00000413141.5);VPS41(ENST00000265745.13)	112611;112556;423;34728;112573	Cognitive performance(rs11984145)	-1183
cg00252799	neg	1531	3.46e-07		aging		7	38836218	VPS41(ENST00000310301.8);VPS41(ENST00000395969.6);VPS41(ENST00000466017.1);VPS41(ENST00000413141.5);VPS41(ENST00000265745.13)	112611;112556;423;34728;112573	Cognitive performance(rs11984145)	-1183
cg00252813		125	2.95e-11		old individuals	young individuals	12	6642229	RP5-940J5.3(ENST00000537921.1);GAPDH(ENST00000229239.9);GAPDH(ENST00000496049.1);GAPDH(ENST00000396856.5);GAPDH(ENST00000492719.5);GAPDH(ENST00000396861.5);GAPDH(ENST00000474249.5)	435;-864;-1449;-1469;-1470;-1471;-1478			N_Shore
cg00253228	pos	3266	4.04e-79	0.127408	5 years	birth	8	145025610	PLEC(ENST00000322810.8);PLEC(ENST00000354958.6);PLEC(ENST00000356346.7);PLEC(ENST00000436759.6);PLEC(ENST00000527096.5);PLEC(ENST00000528025.5);PLEC(ENST00000528131.1);PLEC(ENST00000532346.1)	-566;2478;22087;25292;23927;23933;7357;23777	Fibrinogen(rs7464572);Fibrinogen levels(rs7464572);LDL cholesterol levels(rs7832643);Total cholesterol levels(rs7832643)	-4443;-4443;-2953;-2953	S_Shore
cg00253564	neg	1133	6.61e-08	-0.00785454	old Swedish twins		1	6552403	PLEKHG5(ENST00000537245.5);PLEKHG5(ENST00000377748.5);PLEKHG5(ENST00000377728.7);PLEKHG5(ENST00000377732.5);PLEKHG5(ENST00000400915.7);PLEKHG5(ENST00000377740.4)	4753;27666;-643;4353;5047;27718			S_Shore
cg00254470	neg	3764	5.43e-76	-0.155908	5 years	birth	8	129006087	PVT1(ENST00000513868.6);PVT1(ENST00000519481.5);PVT1(ENST00000517838.5);PVT1(ENST00000512617.6);PVT1(ENST00000521600.5);PVT1(ENST00000522875.5)	103213;103164;102971;4657;4624;4580	Sum eosinophil basophil counts(rs11786130);Eosinophil counts(rs11786130);Eosinophil percentage of white cells(rs10956403);Neutrophil percentage of granulocytes(rs10808565);Eosinophil percentage of granulocytes(rs10808565)	-1112;-1112;1120;1325;1325
cg00254470	neg	7225	6.6473e-09		5 years old	birth	8	129006087	PVT1(ENST00000513868.6);PVT1(ENST00000519481.5);PVT1(ENST00000517838.5);PVT1(ENST00000512617.6);PVT1(ENST00000521600.5);PVT1(ENST00000522875.5)	103213;103164;102971;4657;4624;4580	Sum eosinophil basophil counts(rs11786130);Eosinophil counts(rs11786130);Eosinophil percentage of white cells(rs10956403);Neutrophil percentage of granulocytes(rs10808565);Eosinophil percentage of granulocytes(rs10808565)	-1112;-1112;1120;1325;1325
cg00254681	pos	2454	1.08e-84	0.120249	5 years	birth	6	32118457	PRRT1(ENST00000467780.5);PRRT1(ENST00000495191.5);PRRT1(ENST00000472641.1);PRRT1(ENST00000211413.9);PRRT1(ENST00000375150.6);XXbac-BPG300A18.14(ENST00000428778.5)	-823;1243;1257;1272;2403;3693	IgG glycosylation(rs9296009);Autism spectrum disorder or schizophrenia(rs145076523);Asparaginase hypersensitivity in acute lymphoblastic leukemia(rs3096696)	-3942;-3272;4015	S_Shore
cg00254681	pos	326	5.87701e-13		5 years old	birth	6	32118457	PRRT1(ENST00000467780.5);PRRT1(ENST00000495191.5);PRRT1(ENST00000472641.1);PRRT1(ENST00000211413.9);PRRT1(ENST00000375150.6);XXbac-BPG300A18.14(ENST00000428778.5)	-823;1243;1257;1272;2403;3693	IgG glycosylation(rs9296009);Autism spectrum disorder or schizophrenia(rs145076523);Asparaginase hypersensitivity in acute lymphoblastic leukemia(rs3096696)	-3942;-3272;4015	S_Shore
cg00255368	pos	1277	1.46e-07		aging		1	217310887	ESRRG(ENST00000493603.5);ESRRG(ENST00000366940.6)	209;210			S_Shore
cg00255368	pos	265	0		aging		1	217310887	ESRRG(ENST00000493603.5);ESRRG(ENST00000366940.6)	209;210			S_Shore
cg00255368	pos	556	1.12e-09		aging		1	217310887	ESRRG(ENST00000493603.5);ESRRG(ENST00000366940.6)	209;210			S_Shore
cg00257455	neg	746	2.11e-05	-0.0106	age		1	65530538					N_Shore
cg00257455	neg	8017	9.80846e-09		5 years old	birth	1	65530538					N_Shore
cg00257775	neg	1488	4.35e-93	-0.289062	5 years	birth	6	37904681	ZFAND3(ENST00000287218.8);ZFAND3(ENST00000373391.6);ZFAND3(ENST00000474522.5);ZFAND3(ENST00000373389.5)	117406;117107;116963;6946
cg00257775	neg	3180	3.84272e-10		5 years old	birth	6	37904681	ZFAND3(ENST00000287218.8);ZFAND3(ENST00000373391.6);ZFAND3(ENST00000474522.5);ZFAND3(ENST00000373389.5)	117406;117107;116963;6946
cg00260230	neg	6077	6.61e-05		aging		2	145668660	AC074093.1(ENST00000597655.5);AC074093.1(ENST00000598659.5);AC074093.1(ENST00000626325.2);AC074093.1(ENST00000628985.2);AC074093.1(ENST00000600679.5);AC074093.1(ENST00000601277.5);AC074093.1(ENST00000628688.2);AC074093.1(ENST00000625887.2);AC074093.1(ENST00000631271.2);AC074093.1(ENST00000625651.2);AC074093.1(ENST00000451027.5);AC074093.1(ENST00000445791.5);AC074093.1(ENST00000596540.5);AC074093.…	243126;243126;243115;243115;243115;243115;243115;243115;243115;243110;243108;243108;243108;243108;243108;243108;243108;243108;243103;243099;243086;243081;243081;243079;243073;243067;243063;243059;243056;243052;243052;243052;243050;243049;243044;243036;243015;243006;243006;220029;202897;147693;144732;144650;144583;47113
cg00260802	pos	127	0		aging		20	21372203					Island
cg00260802	pos	1304			age		20	21372203					Island
cg00260802	pos	2585	1.94109e-10		5 years old	birth	20	21372203					Island
cg00261039	pos	1015	2.02e-74		aging		23	40006123	BCOR(ENST00000378455.8);BCOR(ENST00000342274.8);BCOR(ENST00000406200.2);BCOR(ENST00000412952.1)	30459;30459;30450;-241			S_Shore
cg00262054	pos	2383	3.22e-85	0.149447	5 years	birth	17	27491416	MYO18A(ENST00000527372.6);MYO18A(ENST00000533112.5);MYO18A(ENST00000628822.2);MYO18A(ENST00000531253.5);MYO18A(ENST00000585573.6);MYO18A(ENST00000590565.1)	16014;12354;15966;15966;1113;1083	Night sleep phenotypes(rs10438797)	446	N_Shore
cg00263760	pos	589	8.98e-07		age		10	118897366	VAX1(ENST00000277905.6);VAX1(ENST00000369206.5)	446;201	Nonsyndromic cleft lip with cleft palate(rs6585429)	-4135	S_Shelf
cg00265238	pos	90	8.22e-06		age		7	39989474	RP11-467D6.1(ENST00000569710.1);CDK13(ENST00000181839.9);CDK13(ENST00000340829.10);CDK13(ENST00000613626.4);CDK13(ENST00000643868.1);CDK13(ENST00000646039.1)	-120;229;-246;-485;-1143;-1427	Serum uric acid levels in response to allopurinol in gout(rs74415766)	-4863	Island
cg00265512	pos	4882	3.14e-05		aging		15	89147917	RP11-97O12.2(ENST00000506090.5);RP11-97O12.2(ENST00000560368.1);RP11-97O12.2(ENST00000558835.1)	-83;424;-627			Island
cg00266009	pos	6606	8.75e-05		aging		8	85095275	RALYL(ENST00000522613.5);RALYL(ENST00000522455.5);RALYL(ENST00000521695.5);RALYL(ENST00000521268.5);RALYL(ENST00000518566.5);RALYL(ENST00000517988.1)	253;-227;-234;-303;-494;-1185			N_Shore
cg00266535	neg	2429			age		1	27695876	FCN3(ENST00000270879.8);FCN3(ENST00000354982.2)	5439;5439			S_Shelf
cg00266771	neg	3987	9.47e-07		aging		7	117145422	CFTR(ENST00000446805.1);CFTR(ENST00000003084.10);CFTR(ENST00000426809.5)	26064;25405;25273	Gout(rs4148689)	-1820
cg00267286	pos	3150	8.65e-80	0.151356	5 years	birth	10	16564187	C1QL3(ENST00000298943.3);C1QL3(ENST00000619991.1)	-183;-1043			S_Shore
cg00270654	pos	372	2.59e-06	0.0106	age		16	87735724	KLHDC4(ENST00000446344.3);KLHDC4(ENST00000567298.5);KLHDC4(ENST00000568346.1)	473;63854;-394			N_Shore
cg00271210	pos	9714	2.0442e-08		5 years old	birth	6	167070053	RPS6KA2(ENST00000510118.5);RPS6KA2(ENST00000503859.5);RPS6KA2(ENST00000512860.5);RPS6KA2(ENST00000507371.5);RPS6KA2(ENST00000506565.1)	205946;205986;249886;101346;206105
cg00271210	pos	5443	2.3e-65	0.151644	5 years	birth	6	167070053	RPS6KA2(ENST00000510118.5);RPS6KA2(ENST00000503859.5);RPS6KA2(ENST00000512860.5);RPS6KA2(ENST00000507371.5);RPS6KA2(ENST00000506565.1)	205946;205986;249886;101346;206105
cg00272009	neg	5613	5.05e-05		aging		3	122398855	PARP14(ENST00000474629.6);PARP14(ENST00000494811.1)	-610;-851			N_Shore
cg00273449	pos	2805	3.28e-07		aging		2	74875268	M1AP(ENST00000290536.9);M1AP(ENST00000536235.5);M1AP(ENST00000438226.5);M1AP(ENST00000422394.5);M1AP(ENST00000421985.1)	-104;197;197;168;189			Island
cg00273658	neg	7325	6.95308e-09		5 years old	birth	6	53791988
cg00274125	pos	8280	1.11594e-08		5 years old	birth	16	56679419					S_Shore
cg00274406		85	8.94e-12		old individuals	young individuals	5	179229353	MGAT4B(ENST00000518778.5);MGAT4B(ENST00000337755.9);MGAT4B(ENST00000292591.11);MGAT4B(ENST00000519836.5);MGAT4B(ENST00000518980.5);MGAT4B(ENST00000523382.5);MGAT4B(ENST00000518867.5);MGAT4B(ENST00000518702.5);MGAT4B(ENST00000523108.5);MGAT4B(ENST00000520918.5);MGAT4B(ENST00000521305.5);MGAT4B(ENST00000523329.1);MGAT4B(ENST00000518168.5);MGAT4B(ENST00000520134.1);MGAT4B(ENST00000519616.1);MGAT4B(E…	-986;645;4581;-444;-1414;-964;-1408;-1356;3981;-238;1423;4201;4599;3977;3971;3952			S_Shore
cg00275103	pos	6245	1e-58	0.181393	5 years	birth	16	87102642	RP11-134D3.2(ENST00000566798.2)	2331
cg00275467	neg	2878	3.56e-07		aging		1	23102236	EPHB2(ENST00000544305.5);EPHB2(ENST00000374630.7);EPHB2(ENST00000400191.7);EPHB2(ENST00000374632.7);EPHB2(ENST00000374627.1)	64904;64778;64778;64773;565
cg00275479	pos	2010	9.02195e-11		5 years old	birth	5	134882430					S_Shelf
cg00275479	pos	696	3.18e-104	0.241459	5 years	birth	5	134882430					S_Shelf
cg00275557	neg	9060	1.57696e-08		5 years old	birth	17	25659820	RP11-173M1.4(ENST00000581118.1)	-462			Island
cg00275886	neg	36	3.48e-05		aging		5	115781727	SEMA6A(ENST00000343348.10);SEMA6A(ENST00000257414.12);AC010296.1(ENST00000542571.1)	128903;128364;-897			N_Shore
cg00277334	neg	2033			age		10	82204260
cg00277397		207	1.6264e-187		age		7	71800412	CALN1(ENST00000329008.9);CALN1(ENST00000395275.6);CALN1(ENST00000395276.6);CALN1(ENST00000431984.5);CALN1(ENST00000446128.1)	1568;76946;111634;111724;2324	Schizophrenia(rs2944823)	-4942	N_Shore
cg00277397	neg	545	1.99e-09	-0.00970581	old Swedish twins		7	71800412	CALN1(ENST00000329008.9);CALN1(ENST00000395275.6);CALN1(ENST00000395276.6);CALN1(ENST00000431984.5);CALN1(ENST00000446128.1)	1568;76946;111634;111724;2324	Schizophrenia(rs2944823)	-4942	N_Shore
cg00277397	neg	940	3.66e-08		aging		7	71800412	CALN1(ENST00000329008.9);CALN1(ENST00000395275.6);CALN1(ENST00000395276.6);CALN1(ENST00000431984.5);CALN1(ENST00000446128.1)	1568;76946;111634;111724;2324	Schizophrenia(rs2944823)	-4942	N_Shore
cg00280235	neg	1713			age		7	107797076	NRCAM(ENST00000522550.2);NRCAM(ENST00000379028.7);NRCAM(ENST00000413765.6);NRCAM(ENST00000351718.8);NRCAM(ENST00000379024.8);NRCAM(ENST00000379022.8);NRCAM(ENST00000425651.6);NRCAM(ENST00000445634.2);NRCAM(ENST00000415105.5);NRCAM(ENST00000465585.1)	6;299765;299765;299707;299689;83417;83432;18726;20142;21483
cg00280235	neg	7381	1.94e-42	-0.106107	5 years	birth	7	107797076	NRCAM(ENST00000522550.2);NRCAM(ENST00000379028.7);NRCAM(ENST00000413765.6);NRCAM(ENST00000351718.8);NRCAM(ENST00000379024.8);NRCAM(ENST00000379022.8);NRCAM(ENST00000425651.6);NRCAM(ENST00000445634.2);NRCAM(ENST00000415105.5);NRCAM(ENST00000465585.1)	6;299765;299765;299707;299689;83417;83432;18726;20142;21483
cg00281717	pos	4856	3.1e-05		aging		9	112402871	PALM2(ENST00000374531.6)	-197			Island
cg00281717	pos	2112	1.29e-07		aging		9	112402871	PALM2(ENST00000374531.6)	-197			Island
cg00282626	pos	5619	5.06e-05		aging		8	25042698	DOCK5(ENST00000410074.5);DOCK5(ENST00000481100.5);DOCK5(ENST00000276440.11)	460;411;318			Island
cg00283283	neg	3505	6.42e-07		aging		5	140891767	PCDHGA1(ENST00000517417.2);PCDHGA2(ENST00000394576.2);PCDHGA3(ENST00000253812.7);PCDHGB1(ENST00000523390.1);PCDHGA4(ENST00000571252.2);PCDHGB2(ENST00000522605.1);PCDHGA5(ENST00000518069.1);PCDHGB3(ENST00000576222.1);PCDHGA6(ENST00000517434.2);PCDHGA7(ENST00000518325.1);PCDHGB4(ENST00000519479.1);PCDHGA8(ENST00000398604.2);PCDHGB5(ENST00000617380.1);PCDHGA9(ENST00000573521.1);PCDHGB6(ENST000005207…	181515;173228;168332;161939;157175;152064;147869;141936;138286;129300;124315;119386;114072;109247;103997;99024;94509;91005;81582;36220;36197;27026;23079			N_Shore
cg00284153	pos	3664	1.29e-76	0.128672	5 years	birth	10	135171713	FUOM(ENST00000278025.8);FUOM(ENST00000368552.7);FUOM(ENST00000447176.5);FUOM(ENST00000465384.5);FUOM(ENST00000368551.1);FUOM(ENST00000478895.1)	-174;-184;-214;-208;-472;-1213	Post bronchodilator FEV1/FVC ratio(rs185636671)	1081	Island
cg00284153	pos	5457	2.39487e-09		5 years old	birth	10	135171713	FUOM(ENST00000278025.8);FUOM(ENST00000368552.7);FUOM(ENST00000447176.5);FUOM(ENST00000465384.5);FUOM(ENST00000368551.1);FUOM(ENST00000478895.1)	-174;-184;-214;-208;-472;-1213	Post bronchodilator FEV1/FVC ratio(rs185636671)	1081	Island
cg00285294	pos	2032	4.69e-88	0.116102	5 years	birth	7	1089767	C7orf50(ENST00000357429.10);C7orf50(ENST00000397100.6);C7orf50(ENST00000397098.7);C7orf50(ENST00000488073.1);C7orf50(ENST00000444428.5);C7orf50(ENST00000491163.1);GPR146(ENST00000444847.1)	88126;88126;88109;77257;5175;88129;5555			N_Shore
cg00285620	pos	9099	1.60132e-08		5 years old	birth	11	102147694
cg00286125	pos	1658	4.69e-07		aging		19	36246906	HSPB6(ENST00000004982.5);HSPB6(ENST00000587965.1);HSPB6(ENST00000592984.6)	1024;1004;2074			Island
cg00286125		811	8.97e-08		age		19	36246906	HSPB6(ENST00000004982.5);HSPB6(ENST00000587965.1);HSPB6(ENST00000592984.6)	1024;1004;2074			Island
cg00286125	pos	9383	1.79286e-08		5 years old	birth	19	36246906	HSPB6(ENST00000004982.5);HSPB6(ENST00000587965.1);HSPB6(ENST00000592984.6)	1024;1004;2074			Island
cg00286125		460	6.8532e-146		age		19	36246906	HSPB6(ENST00000004982.5);HSPB6(ENST00000587965.1);HSPB6(ENST00000592984.6)	1024;1004;2074			Island
cg00289431	neg	5359			age		11	75401420
cg00290758	neg	4866	3.11e-05		aging		10	121171859	GRK5(ENST00000392870.2)	204758
cg00291164	pos	1233	1.29e-31		aging		23	128939277	ZDHHC9(ENST00000357166.10)	38583
cg00291837	pos	5149	1.95004e-09		5 years old	birth	1	55460884					N_Shore
cg00291837	pos	5868	4.49e-62	0.118552	5 years	birth	1	55460884					N_Shore
cg00292135	pos	423	2.1e-10		age		7	156433068	C7orf13(ENST00000458645.5);C7orf13(ENST00000418309.1);C7orf13(ENST00000333319.6);C7orf13(ENST00000435354.1);C7orf13(ENST00000624071.1);RNF32(ENST00000404282.6);RNF32(ENST00000439609.5);RNF32(ENST00000432459.6);RNF32(ENST00000469382.1);RNF32(ENST00000317955.9);RNF32(ENST00000405335.5);RNF32(ENST00000311822.12)	218;207;280;189;280;93;-300;-373;-375;-397;-410;-505			Island
cg00292135	pos	112	2.47e-10		age		7	156433068	C7orf13(ENST00000458645.5);C7orf13(ENST00000418309.1);C7orf13(ENST00000333319.6);C7orf13(ENST00000435354.1);C7orf13(ENST00000624071.1);RNF32(ENST00000404282.6);RNF32(ENST00000439609.5);RNF32(ENST00000432459.6);RNF32(ENST00000469382.1);RNF32(ENST00000317955.9);RNF32(ENST00000405335.5);RNF32(ENST00000311822.12)	218;207;280;189;280;93;-300;-373;-375;-397;-410;-505			Island
cg00292135		172	9.8e-12		age		7	156433068	C7orf13(ENST00000458645.5);C7orf13(ENST00000418309.1);C7orf13(ENST00000333319.6);C7orf13(ENST00000435354.1);C7orf13(ENST00000624071.1);RNF32(ENST00000404282.6);RNF32(ENST00000439609.5);RNF32(ENST00000432459.6);RNF32(ENST00000469382.1);RNF32(ENST00000317955.9);RNF32(ENST00000405335.5);RNF32(ENST00000311822.12)	218;207;280;189;280;93;-300;-373;-375;-397;-410;-505			Island
cg00292971	pos	4108	5.28e-74	0.109973	5 years	birth	7	143060536	FAM131B(ENST00000443739.6);FAM131B(ENST00000409578.5);FAM131B(ENST00000409346.5);FAM131B(ENST00000409222.7);FAM131B(ENST00000519279.5);FAM131B(ENST00000521347.1);FAM131B(ENST00000519161.1);RP11-563K23.1(ENST00000609674.1)	-691;-750;-718;-1388;-811;-1363;-673;-456			S_Shore
cg00293517	pos	5638			age		3	20902848	AC099057.8(ENST00000634618.1);AC099057.8(ENST00000634837.1)	675001;128972
cg00293940	neg	57	3.01e-131	-0.406321	5 years	birth	12	60044871	SLC16A7(ENST00000552432.5);SLC16A7(ENST00000547379.5);SLC16A7(ENST00000549465.5);SLC16A7(ENST00000552024.5)	55023;54946;54928;54031
cg00293940	neg	27	5.32e-08		age		12	60044871	SLC16A7(ENST00000552432.5);SLC16A7(ENST00000547379.5);SLC16A7(ENST00000549465.5);SLC16A7(ENST00000552024.5)	55023;54946;54928;54031
cg00293940	neg	324	5.87248e-13		5 years old	birth	12	60044871	SLC16A7(ENST00000552432.5);SLC16A7(ENST00000547379.5);SLC16A7(ENST00000549465.5);SLC16A7(ENST00000552024.5)	55023;54946;54928;54031
cg00295485	pos	6280	1.87e-58	0.125737	5 years	birth	2	106755721	UXS1(ENST00000283148.11);UXS1(ENST00000409501.7);UXS1(ENST00000409032.5);UXS1(ENST00000441952.5);UXS1(ENST00000416298.5);UXS1(ENST00000444193.5);UXS1(ENST00000457835.5);UXS1(ENST00000436241.1)	55074;55034;-384;55034;21360;21319;55034;-479
cg00295572	pos	871	4.35e-275		aging		1	3568236	WRAP73(ENST00000465916.5);TP73(ENST00000378295.8);TP73(ENST00000604074.5);TP73(ENST00000354437.8);TP73(ENST00000357733.7);TP73(ENST00000346387.8)	1089;-848;-848;-893;-893;-893			Island
cg00295572	pos	2434	2.02e-07		aging		1	3568236	WRAP73(ENST00000465916.5);TP73(ENST00000378295.8);TP73(ENST00000604074.5);TP73(ENST00000354437.8);TP73(ENST00000357733.7);TP73(ENST00000346387.8)	1089;-848;-848;-893;-893;-893			Island
cg00296535	neg	1405	1.99e-25		aging		23	20083022	MAP7D2(ENST00000379651.7);MAP7D2(ENST00000379643.9);MAP7D2(ENST00000443379.7);MAP7D2(ENST00000452324.3)	51994;52013;52000;51728
cg00298065	pos	2421	5.91e-85	0.108945	5 years	birth	19	58715577	ZNF274(ENST00000424679.6);ZNF274(ENST00000621145.4);ZNF274(ENST00000345813.7);ZNF274(ENST00000619307.4);ZNF274(ENST00000617501.4);ZNF274(ENST00000615675.4);ZNF274(ENST00000326804.8);ZNF274(ENST00000610905.4);ZNF274(ENST00000594839.5)	21181;21147;21123;21101;20900;20810;20783;20756;20289			Island
cg00298065		872	7.7058e-115		age		19	58715577	ZNF274(ENST00000424679.6);ZNF274(ENST00000621145.4);ZNF274(ENST00000345813.7);ZNF274(ENST00000619307.4);ZNF274(ENST00000617501.4);ZNF274(ENST00000615675.4);ZNF274(ENST00000326804.8);ZNF274(ENST00000610905.4);ZNF274(ENST00000594839.5)	21181;21147;21123;21101;20900;20810;20783;20756;20289			Island
cg00300216	pos	1961	1.04e-07		aging		2	6992700	CMPK2(ENST00000458098.5);CMPK2(ENST00000256722.9);CMPK2(ENST00000478738.5);CMPK2(ENST00000491738.5);CMPK2(ENST00000465619.5);CMPK2(ENST00000404168.1)	13250;13127;14066;9496;13942;13143
cg00300627	neg	2380	3e-85	-0.153994	5 years	birth	9	132646360	RP11-409K20.7(ENST00000417984.1)	89			N_Shore
cg00303378		99	2.34e-15		old individuals	young individuals	1	159825552	RP11-190A12.7(ENST00000368102.5);RP11-190A12.7(ENST00000645519.1);RP11-190A12.4(ENST00000644477.1);RP11-190A12.4(ENST00000491974.1);RP11-190A12.4(ENST00000621242.1);VSIG8(ENST00000368100.1);RP11-190A12.10(ENST00000608430.2)	-415;17291;-846;-859;-525;6895;892	Red blood cell density in sickle cell anemia(rs77141833)	-362	S_Shore
cg00303378	pos	2414	4.93e-85	0.144005	5 years	birth	1	159825552	RP11-190A12.7(ENST00000368102.5);RP11-190A12.7(ENST00000645519.1);RP11-190A12.4(ENST00000644477.1);RP11-190A12.4(ENST00000491974.1);RP11-190A12.4(ENST00000621242.1);VSIG8(ENST00000368100.1);RP11-190A12.10(ENST00000608430.2)	-415;17291;-846;-859;-525;6895;892	Red blood cell density in sickle cell anemia(rs77141833)	-362	S_Shore
cg00303541	pos	836	1.75e-08		age		3	51741280	GRM2(ENST00000395052.7);GRM2(ENST00000296479.9);GRM2(ENST00000475478.5);GRM2(ENST00000464585.1);GRM2(ENST00000419928.1)	194;176;174;-41;-147			Island
cg00303541	pos	1			age		3	51741280	GRM2(ENST00000395052.7);GRM2(ENST00000296479.9);GRM2(ENST00000475478.5);GRM2(ENST00000464585.1);GRM2(ENST00000419928.1)	194;176;174;-41;-147			Island
cg00303541		796	1.4034e-119		age		3	51741280	GRM2(ENST00000395052.7);GRM2(ENST00000296479.9);GRM2(ENST00000475478.5);GRM2(ENST00000464585.1);GRM2(ENST00000419928.1)	194;176;174;-41;-147			Island
cg00303541		22	4.32e-18		age		3	51741280	GRM2(ENST00000395052.7);GRM2(ENST00000296479.9);GRM2(ENST00000475478.5);GRM2(ENST00000464585.1);GRM2(ENST00000419928.1)	194;176;174;-41;-147			Island
cg00303541	pos	1815	7.65e-08		aging		3	51741280	GRM2(ENST00000395052.7);GRM2(ENST00000296479.9);GRM2(ENST00000475478.5);GRM2(ENST00000464585.1);GRM2(ENST00000419928.1)	194;176;174;-41;-147			Island
cg00303541	pos	9781	2.10659e-08		5 years old	birth	3	51741280	GRM2(ENST00000395052.7);GRM2(ENST00000296479.9);GRM2(ENST00000475478.5);GRM2(ENST00000464585.1);GRM2(ENST00000419928.1)	194;176;174;-41;-147			Island
cg00303541	pos	723	1.03e-08		aging		3	51741280	GRM2(ENST00000395052.7);GRM2(ENST00000296479.9);GRM2(ENST00000475478.5);GRM2(ENST00000464585.1);GRM2(ENST00000419928.1)	194;176;174;-41;-147			Island
cg00303548	pos	498	0.0008		age		13	96742413	HS6ST3(ENST00000376705.3)	-680			Island
cg00304081	neg	8775	1.38829e-08		5 years old	birth	16	50105230	HEATR3(ENST00000299192.7)	5378	Esophageal cancer (squamous cell)(rs4785204)	-1496
cg00304185	pos	4183	1.64e-73	0.123067	5 years	birth	16	1033074	RP11-161M6.2(ENST00000568394.1);RP11-161M6.2(ENST00000565467.1);SOX8(ENST00000293894.3);SOX8(ENST00000566034.1)	-1484;-1478;1266;988			Island
cg00304894	neg	8875	1.46163e-08		5 years old	birth	3	60579763	FHIT(ENST00000476844.5);FHIT(ENST00000492590.5);FHIT(ENST00000468189.5);FHIT(ENST00000488467.5);FHIT(ENST00000490952.1)	657324;657361;657370;657324;657295
cg00305229	neg	100	2.89e-06		age		1	46943714	RP5-1109J22.1(ENST00000635298.1);RP5-1109J22.1(ENST00000635606.1);RP5-1109J22.1(ENST00000455247.1)	35180;35118;22219			S_Shelf
cg00305797	neg	1959	9.17e-07		aging		4	186989236	TLR3(ENST00000296795.7);TLR3(ENST00000513189.1)	-1070;-1073
cg00306090	pos	6646	8.93e-05		aging		20	2820742	PCED1A(ENST00000487501.2);PCED1A(ENST00000360652.6);PCED1A(ENST00000356872.7);PCED1A(ENST00000448755.5);PCED1A(ENST00000439542.1);VPS16(ENST00000380445.7);VPS16(ENST00000380469.7);VPS16(ENST00000453689.5);VPS16(ENST00000417508.1)	-1160;596;1094;575;1094;-607;-607;-664;-667			Island
cg00306311	pos	2062	8.04e-88	0.108658	5 years	birth	4	17783936	FAM184B(ENST00000265018.3)	-801			S_Shore
cg00306311	pos	8297	1.1244e-08		5 years old	birth	4	17783936	FAM184B(ENST00000265018.3)	-801			S_Shore
cg00306721	neg	4000	8.20165e-10		5 years old	birth	11	62477480	BSCL2(ENST00000405837.5);BSCL2(ENST00000531524.5);BSCL2(ENST00000524862.5);BSCL2(ENST00000532818.5);BSCL2(ENST00000464544.1);BSCL2(ENST00000530009.1);BSCL2(ENST00000528874.1);HNRNPUL2-BSCL2(ENST00000403734.2)	-494;-480;-688;-277;-163;-163;-944;17376			S_Shelf
cg00307066	pos	3103	3.81e-80	0.103694	5 years	birth	4	41880465	RP11-457P14.4(ENST00000637677.1);RP11-457P14.4(ENST00000504870.1)	4507;4163			Island
cg00307818	pos	1077	1.34544e-11		5 years old	birth	1	55463592	BSND(ENST00000371265.5)	-274			S_Shore
cg00307818	pos	153	1.02e-121	0.210973	5 years	birth	1	55463592	BSND(ENST00000371265.5)	-274			S_Shore
cg00307819	pos	3170			age		17	47817938	FAM117A(ENST00000240364.6);FAM117A(ENST00000513602.5);FAM117A(ENST00000503855.5);FAM117A(ENST00000514018.5);FAM117A(ENST00000505159.5);FAM117A(ENST00000506156.1);FAM117A(ENST00000515240.5);FAM117A(ENST00000509347.5);FAM117A(ENST00000503720.1)	23591;48016;48002;48413;48604;23555;6687;48589;47999	Milk allergy(rs9898058)	883
cg00308665	neg	47	5e-07		age		13	47469654	HTR2A(ENST00000378688.8);HTR2A(ENST00000542664.3);HTR2A(ENST00000543956.4);HTR2A(ENST00000612998.1)	519;1557;1557;294
cg00308665	neg	281	5.99e-16		age		13	47469654	HTR2A(ENST00000378688.8);HTR2A(ENST00000542664.3);HTR2A(ENST00000543956.4);HTR2A(ENST00000612998.1)	519;1557;1557;294
cg00308841	neg	3435			age		5	90790737			Breast cancer(rs332529)	-1267
cg00308841	neg	5609	3.85e-64	-0.100232	5 years	birth	5	90790737			Breast cancer(rs332529)	-1267
cg00310046	pos	1242	2.93e-31		aging		23	136646678	RP1-137H15.2(ENST00000456631.1);RP1-137H15.2(ENST00000442841.1)	-594;-132			N_Shore
cg00311012	neg	8538	1.2518e-08		5 years old	birth	5	145489205	RP11-118M9.3(ENST00000514002.1)	10236
cg00311984	pos	3196			age		8	145051668	PLEC(ENST00000436759.6);PARP10(ENST00000526007.5);PARP10(ENST00000524918.5);PARP10(ENST00000313028.11);PARP10(ENST00000525773.5);PARP10(ENST00000527262.5)	-766;6858;8946;8954;8960;8922			Island
cg00312553	pos	610	2.95e-09		age		5	157098553	SOX30(ENST00000519442.1);C5orf52(ENST00000409999.3)	-65;-8			Island
cg00313914	pos	1605	7.39e-92	0.216019	5 years	birth	1	201618901	NAV1(ENST00000367302.5);NAV1(ENST00000367296.8)	26846;1524			Island
cg00314660	neg	5824	5.7e-05		aging		2	37312231	HEATR5B(ENST00000233099.5);GPATCH11(ENST00000409774.5);GPATCH11(ENST00000281932.5)	-746;637;570			S_Shore
cg00316222	pos	4220	9.8786e-10		5 years old	birth	6	137817512					S_Shelf
cg00316839	pos	5084	1.88146e-09		5 years old	birth	4	85414135	NKX6-1(ENST00000515820.6);NKX6-1(ENST00000295886.4)	3968;5468			Island
cg00317353	neg	5076	3.59e-05		aging		7	43908110	MRPS24(ENST00000317534.5);MRPS24(ENST00000418740.5);MRPS24(ENST00000483330.1);MRPS24(ENST00000467084.1);MRPS24(ENST00000414932.1);URGCP-MRPS24(ENST00000603700.1)	1046;1006;638;1382;996;38078	Obesity-related traits(rs10232743)	2772	N_Shore
cg00318320	pos	127	3.38e-09		age		2	242498098	AC110299.1(ENST00000434306.1);BOK(ENST00000641230.1);BOK(ENST00000318407.4)	294;7259;-38	Brain structure(rs12479254)	4858	Island
cg00318989	neg	5710	2.80494e-09		5 years old	birth	1	167136147	GPA33(ENST00000632571.1)	-431
cg00320094	pos	1423	3.13292e-11		5 years old	birth	1	68695183	WLS(ENST00000354777.6);WLS(ENST00000262348.8);WLS(ENST00000370976.7);WLS(ENST00000534713.5);WLS(ENST00000533537.5);WLS(ENST00000530486.5);WLS(ENST00000370973.2);WLS(ENST00000471243.2);WLS(ENST00000491076.1);WLS(ENST00000527864.1);WLS(ENST00000370971.1)	3045;3053;3044;2780;2187;3518;3023;3620;3021;2325;3023			N_Shore
cg00320094	pos	881	1.01e-100	0.238988	5 years	birth	1	68695183	WLS(ENST00000354777.6);WLS(ENST00000262348.8);WLS(ENST00000370976.7);WLS(ENST00000534713.5);WLS(ENST00000533537.5);WLS(ENST00000530486.5);WLS(ENST00000370973.2);WLS(ENST00000471243.2);WLS(ENST00000491076.1);WLS(ENST00000527864.1);WLS(ENST00000370971.1)	3045;3053;3044;2780;2187;3518;3023;3620;3021;2325;3023			N_Shore
cg00323313	neg	2036	1.15e-07		aging		1	23054915	EPHB2(ENST00000544305.5);EPHB2(ENST00000374630.7);EPHB2(ENST00000400191.7);EPHB2(ENST00000374632.7)	17583;17457;17457;17452
cg00324018	pos	5193	2.00339e-09		5 years old	birth	19	56048593	SBK2(ENST00000344158.4);SBK2(ENST00000413299.5)	-923;-137	Dysmenorrheic pain(rs201074342)	2722	S_Shore
cg00326719	pos	3026	5.22e-06		aging		2	213401544	ERBB4(ENST00000260943.10);ERBB4(ENST00000484594.5);ERBB4(ENST00000342788.8);ERBB4(ENST00000436443.5)	1709;1762;2021;2021			N_Shore
cg00326825	neg	2858	2.72684e-10		5 years old	birth	2	118906774	AC093901.1(ENST00000414886.5)	37188
cg00327072		253	2.7577e-176		age		5	172110477	NEURL1B(ENST00000520919.5);NEURL1B(ENST00000522853.5);NEURL1B(ENST00000369800.5)	42208;42208;42208			Island
cg00327072	pos	5817	5.67e-05		aging		5	172110477	NEURL1B(ENST00000520919.5);NEURL1B(ENST00000522853.5);NEURL1B(ENST00000369800.5)	42208;42208;42208			Island
cg00327072		312	4.58e-10		age		5	172110477	NEURL1B(ENST00000520919.5);NEURL1B(ENST00000522853.5);NEURL1B(ENST00000369800.5)	42208;42208;42208			Island
cg00328051	pos	664	2.19e-09		aging		14	102026812	DIO3OS(ENST00000557109.5);DIO3OS(ENST00000554441.5);DIO3OS(ENST00000554735.1);DIO3OS(ENST00000555174.5);DIO3OS(ENST00000557661.1);DIO3OS(ENST00000557532.5);DIO3OS(ENST00000554694.1);DIO3OS(ENST00000555882.1);DIO3OS(ENST00000553729.1);DIO3(ENST00000510508.4)	-72;-100;-64;-53;-44;-72;-72;-169;-83;-876			Island
cg00329411	pos	6121	9.88e-60	0.121217	5 years	birth	5	55881858	C5orf67(ENST00000438651.5)	20201
cg00329447	neg	1269	1.07e-07	-0.0069749	old Swedish twins		8	145028170	PLEC(ENST00000354958.6);PLEC(ENST00000356346.7);PLEC(ENST00000436759.6);PLEC(ENST00000527096.5);PLEC(ENST00000528025.5);PLEC(ENST00000528131.1);PLEC(ENST00000532346.1)	-82;19527;22732;21367;21373;4797;21217			S_Shelf
cg00329615		41	8.85e-16		age		3	118706648	IGSF11(ENST00000425327.6);IGSF11(ENST00000393775.6);IGSF11(ENST00000489689.5);IGSF11(ENST00000354673.6);IGSF11(ENST00000441144.6);IGSF11(ENST00000491903.1);IGSF11(ENST00000483401.5);IGSF11(ENST00000480431.5);IGSF11(ENST00000494802.1)	158267;47087;46991;117420;158234;46927;25436;47154;158192
cg00329615	neg	606	1.5e-09		aging		3	118706648	IGSF11(ENST00000425327.6);IGSF11(ENST00000393775.6);IGSF11(ENST00000489689.5);IGSF11(ENST00000354673.6);IGSF11(ENST00000441144.6);IGSF11(ENST00000491903.1);IGSF11(ENST00000483401.5);IGSF11(ENST00000480431.5);IGSF11(ENST00000494802.1)	158267;47087;46991;117420;158234;46927;25436;47154;158192
cg00329615	neg	31			age		3	118706648	IGSF11(ENST00000425327.6);IGSF11(ENST00000393775.6);IGSF11(ENST00000489689.5);IGSF11(ENST00000354673.6);IGSF11(ENST00000441144.6);IGSF11(ENST00000491903.1);IGSF11(ENST00000483401.5);IGSF11(ENST00000480431.5);IGSF11(ENST00000494802.1)	158267;47087;46991;117420;158234;46927;25436;47154;158192
cg00329615	neg	2317	1.74e-06		aging		3	118706648	IGSF11(ENST00000425327.6);IGSF11(ENST00000393775.6);IGSF11(ENST00000489689.5);IGSF11(ENST00000354673.6);IGSF11(ENST00000441144.6);IGSF11(ENST00000491903.1);IGSF11(ENST00000483401.5);IGSF11(ENST00000480431.5);IGSF11(ENST00000494802.1)	158267;47087;46991;117420;158234;46927;25436;47154;158192
cg00330059	pos	3326	1.04e-78	0.109289	5 years	birth	4	183637135	TENM3(ENST00000511685.5);TENM3(ENST00000502950.1)	472553;35658
cg00330253	pos	1438	3.28065e-11		5 years old	birth	13	95833155	ABCC4(ENST00000645237.1);ABCC4(ENST00000376887.9);ABCC4(ENST00000643842.1);ABCC4(ENST00000643051.1);ABCC4(ENST00000646439.1);ABCC4(ENST00000643816.1);ABCC4(ENST00000536256.3);ABCC4(ENST00000643556.1);ABCC4(ENST00000629385.1);ABCC4(ENST00000642524.1);ABCC4(ENST00000645532.1);ABCC4(ENST00000644471.1)	120545;120536;120550;120574;120418;120543;120532;120401;120545;120434;120434;120509
cg00330857	neg	85	1.83e-06		age		7	99979211	PILRA(ENST00000432297.6);PILRA(ENST00000198536.6);PILRA(ENST00000453419.5);PILRA(ENST00000394000.6);PILRA(ENST00000350573.2)	14058;8143;8130;8060;8060
cg00331334	neg	2851			age		4	156363392
cg00332269	neg	1715	6.38e-08		aging		11	46302469	CREB3L1(ENST00000621158.4)	3257	Fasting blood glucose(rs12280680)	-1747	S_Shelf
cg00332882	neg	5775	5.55e-05		aging		20	22401271	RP5-1004I9.1(ENST00000635130.1);RP5-1004I9.1(ENST00000377121.1);RP5-1004I9.1(ENST00000634280.1)	14;10;32727
cg00333226	pos	1349	2.74e-08		aging		7	49813763	VWC2(ENST00000340652.4)	506			Island
cg00333226	pos	224	8.14e-18		age		7	49813763	VWC2(ENST00000340652.4)	506			Island
cg00333843	pos	6001	6.31e-05		aging		16	79627884	MAF(ENST00000569649.1);MAF(ENST00000326043.4)	5915;6727			S_Shelf
cg00335124	pos	7534	4.38e-36	0.10972	5 years	birth	5	58652808	PDE4D(ENST00000340635.10);PDE4D(ENST00000636120.1);PDE4D(ENST00000360047.9);PDE4D(ENST00000507116.5);PDE4D(ENST00000405755.6);PDE4D(ENST00000502484.6);PDE4D(ENST00000505453.1);PDE4D(ENST00000309641.10);PDE4D(ENST00000405053.7);PDE4D(ENST00000502575.1);PDE4D(ENST00000514231.1)	536817;73618;229517;411663;-7;1131095;229411;411527;536304;411654;631651
cg00335712	pos	2673	2.82e-07		aging		4	94749865	ATOH1(ENST00000306011.4)	-39			Island
cg00336149	neg	3304	8.11e-79	-0.160418	5 years	birth	3	53700195	CACNA1D(ENST00000637424.1);CACNA1D(ENST00000350061.10);CACNA1D(ENST00000636938.1);CACNA1D(ENST00000645528.1);CACNA1D(ENST00000288139.10);CACNA1D(ENST00000422281.6);CACNA1D(ENST00000636570.1);CACNA1D(ENST00000640483.1);CACNA1D(ENST00000636627.1);CACNA1D(ENST00000481085.5);CACNA1D(ENST00000464429.1);CACNA1D(ENST00000481478.1)	337205;171512;171494;171119;171119;171001;171001;170974;5898;-195;-210;-233
cg00336149	neg	7181	6.50927e-09		5 years old	birth	3	53700195	CACNA1D(ENST00000637424.1);CACNA1D(ENST00000350061.10);CACNA1D(ENST00000636938.1);CACNA1D(ENST00000645528.1);CACNA1D(ENST00000288139.10);CACNA1D(ENST00000422281.6);CACNA1D(ENST00000636570.1);CACNA1D(ENST00000640483.1);CACNA1D(ENST00000636627.1);CACNA1D(ENST00000481085.5);CACNA1D(ENST00000464429.1);CACNA1D(ENST00000481478.1)	337205;171512;171494;171119;171119;171001;171001;170974;5898;-195;-210;-233
cg00336700	pos	3857	7.35119e-10		5 years old	birth	2	176943704	EVX2(ENST00000308618.4)	4937			N_Shore
cg00337440	neg	4554	2.43e-05		aging		8	27182122	PTK2B(ENST00000397501.5);PTK2B(ENST00000522338.5);PTK2B(ENST00000521164.5);PTK2B(ENST00000346049.9);PTK2B(ENST00000420218.3)	13123;12976;-740;-874;-959			N_Shore
cg00338080	pos	288	6.33e-12		age		7	75889659	SRRM3(ENST00000611745.1)	58441			S_Shore
cg00338080							7	75889659	SRRM3(ENST00000611745.1)	58441			S_Shore
cg00339682	pos	6334	4.04728e-09		5 years old	birth	4	13531163	LINC01097(ENST00000627163.2);LINC01097(ENST00000627575.1);LINC01097(ENST00000628853.1)	1878;4796;1833			S_Shore
cg00340855	neg	2223	1.53e-86	-0.208395	5 years	birth	6	30458586	HLA-E(ENST00000376630.4);HLA-E(ENST00000493699.1)	1342;1297	Cold sores(rs17875360)	-3265	S_Shore
cg00340855	neg	4335	1.08182e-09		5 years old	birth	6	30458586	HLA-E(ENST00000376630.4);HLA-E(ENST00000493699.1)	1342;1297	Cold sores(rs17875360)	-3265	S_Shore
cg00343092	neg	5085			age		22	43547974	TSPO(ENST00000337554.7);TSPO(ENST00000583777.5);TSPO(ENST00000472378.1);TSPO(ENST00000428336.5);TSPO(ENST00000329563.8);TSPO(ENST00000396265.4)	454;421;395;69;37;33	Monocyte percentage of white cells(rs138177673)	1141	Island
cg00343092	neg	415	7.71e-12		age		22	43547974	TSPO(ENST00000337554.7);TSPO(ENST00000583777.5);TSPO(ENST00000472378.1);TSPO(ENST00000428336.5);TSPO(ENST00000329563.8);TSPO(ENST00000396265.4)	454;421;395;69;37;33	Monocyte percentage of white cells(rs138177673)	1141	Island
cg00343092	neg	6263	3.87434e-09		5 years old	birth	22	43547974	TSPO(ENST00000337554.7);TSPO(ENST00000583777.5);TSPO(ENST00000472378.1);TSPO(ENST00000428336.5);TSPO(ENST00000329563.8);TSPO(ENST00000396265.4)	454;421;395;69;37;33	Monocyte percentage of white cells(rs138177673)	1141	Island
cg00343092	neg	1945	1.14e-88	-0.171546	5 years	birth	22	43547974	TSPO(ENST00000337554.7);TSPO(ENST00000583777.5);TSPO(ENST00000472378.1);TSPO(ENST00000428336.5);TSPO(ENST00000329563.8);TSPO(ENST00000396265.4)	454;421;395;69;37;33	Monocyte percentage of white cells(rs138177673)	1141	Island
cg00343954	pos	1855	1.2e-17		aging		23	134042601	MOSPD1(ENST00000370783.7);MOSPD1(ENST00000491609.5);MOSPD1(ENST00000370779.8);MOSPD1(ENST00000489890.1);MOSPD1(ENST00000462060.1)	6696;6660;6656;6648;6667
cg00344202	pos	423	3.61e-06	0.0157	age		11	71258392	KRTAP5-9(ENST00000528743.3)	-1072
cg00344801	neg	1313	1.26e-07	-0.00741163	old Swedish twins		22	46685728	TTC38(ENST00000381031.7);TTC38(ENST00000451998.1)	21867;1321			Island
cg00346883	pos	2513			age		16	68291720	PLA2G15(ENST00000413021.2);PLA2G15(ENST00000219345.9);PLA2G15(ENST00000564827.6);PLA2G15(ENST00000566188.5);PLA2G15(ENST00000444212.2);PLA2G15(ENST00000568082.1);PLA2G15(ENST00000565460.1);RP11-96D1.7(ENST00000569843.5);RP11-96D1.7(ENST00000563175.1)	12513;12473;12444;12444;12444;12425;3036;1050;2626
cg00346985	pos	1958	1.56e-88	0.184011	5 years	birth	1	46940516	RP5-1109J22.1(ENST00000635298.1);RP5-1109J22.1(ENST00000635606.1);RP5-1109J22.1(ENST00000455247.1)	31982;31920;19021			S_Shore
cg00346985	pos	4060	8.65425e-10		5 years old	birth	1	46940516	RP5-1109J22.1(ENST00000635298.1);RP5-1109J22.1(ENST00000635606.1);RP5-1109J22.1(ENST00000455247.1)	31982;31920;19021			S_Shore
cg00347056	neg	5245	4.02e-05		aging		8	3254000	CSMD1(ENST00000335551.11);CSMD1(ENST00000537824.2);CSMD1(ENST00000400186.7);CSMD1(ENST00000602723.5);CSMD1(ENST00000635120.1);CSMD1(ENST00000520002.5);CSMD1(ENST00000602557.5);CSMD1(ENST00000523488.5)	13129;635622;1598223;1598223;1598494;1598494;1598494;-159
cg00347198	pos	4360			age		17	74073419	ZACN(ENST00000591500.1);GALR2(ENST00000329003.3)	5377;2544			Island
cg00348763	neg	4898	1.64114e-09		5 years old	birth	19	40696613	MAP3K10(ENST00000253055.7)	-1038			N_Shore
cg00349460	neg	1663	6.87e-20		aging		23	153031002	U52111.14(ENST00000434284.1);U52111.14(ENST00000416854.1);PLXNB3(ENST00000538966.5);PLXNB3(ENST00000361971.9)	906;931;1351;1291			N_Shore
cg00350615	neg	717	7.75e-09	-0.00604585	old Swedish twins		6	33141152	COL11A2(ENST00000374708.8);COL11A2(ENST00000341947.6);COL11A2(ENST00000361917.5);COL11A2(ENST00000477772.1)	19124;19093;19093;4518	LDL cholesterol(rs2254287)	2796
cg00350885	neg	3680			age		7	50860872	GRB10(ENST00000335866.7);GRB10(ENST00000644769.1);GRB10(ENST00000644879.1);GRB10(ENST00000402497.6);GRB10(ENST00000645075.1);GRB10(ENST00000439044.6);GRB10(ENST00000644716.1)	287;-206;-491;261;257;262;138			N_Shore
cg00350942	pos	800	1.37e-08		age		9	140034073	GRIN1(ENST00000371561.7);GRIN1(ENST00000350902.9);GRIN1(ENST00000471122.5);GRIN1(ENST00000371550.8);GRIN1(ENST00000371546.8);GRIN1(ENST00000371555.8);GRIN1(ENST00000371553.7);GRIN1(ENST00000371559.8);GRIN1(ENST00000371560.4)	1231;446;211;140;140;140;140;140;140			Island
cg00351283	pos	235	4.28e-05		age		1	89448431	CCBL2(ENST00000446900.6);CCBL2(ENST00000370491.7);CCBL2(ENST00000260508.8);CCBL2(ENST00000370486.1);RBMXL1(ENST00000321792.5);RBMXL1(ENST00000399794.6)	5607;10028;10173;10205;10024;10212
cg00351324	pos	22	1.91e-05		aging		10	106028537	MIR4482-1(ENST00000583050.1);GSTO2(ENST00000450629.6);GSTO2(ENST00000338595.6)	-360;-94;-402			N_Shore
cg00351443	pos	4578	4.44e-71	0.108736	5 years	birth	10	105252720	RP11-225H22.5(ENST00000453753.5);NEURL1(ENST00000369780.8)	24430;-1016			N_Shore
cg00352043	neg	3373			age		22	38863594	KDELR3(ENST00000216014.8);KDELR3(ENST00000409006.3)	-473;-489			N_Shore
cg00352780	neg	1130	8.37e-08		aging		20	33544183	GSS(ENST00000646735.1);GSS(ENST00000216951.7);GSS(ENST00000646405.1);GSS(ENST00000645723.1);GSS(ENST00000643908.1);GSS(ENST00000642498.1);GSS(ENST00000644793.1);GSS(ENST00000643188.1);GSS(ENST00000643443.1);GSS(ENST00000642538.1);GSS(ENST00000642493.1);GSS(ENST00000646502.1);GSS(ENST00000644197.1);GSS(ENST00000643690.1);GSS(ENST00000643628.1);GSS(ENST00000643203.1);GSS(ENST00000644608.1)	-595;-563;-597;-737;-602;-597;-745;-353;-625;-592;-624;-971;-590;-597;-597;-572;-582	QRS complex (Cornell)(rs2025096)	-4183	S_Shore
cg00352780	neg	7044	1.38e-49	-0.102626	5 years	birth	20	33544183	GSS(ENST00000646735.1);GSS(ENST00000216951.7);GSS(ENST00000646405.1);GSS(ENST00000645723.1);GSS(ENST00000643908.1);GSS(ENST00000642498.1);GSS(ENST00000644793.1);GSS(ENST00000643188.1);GSS(ENST00000643443.1);GSS(ENST00000642538.1);GSS(ENST00000642493.1);GSS(ENST00000646502.1);GSS(ENST00000644197.1);GSS(ENST00000643690.1);GSS(ENST00000643628.1);GSS(ENST00000643203.1);GSS(ENST00000644608.1)	-595;-563;-597;-737;-602;-597;-745;-353;-625;-592;-624;-971;-590;-597;-597;-572;-582	QRS complex (Cornell)(rs2025096)	-4183	S_Shore
cg00353953	neg	397	1.83e-12		age		12	6799541	ZNF384(ENST00000319770.7);ZNF384(ENST00000396801.7);ZNF384(ENST00000361959.7);ZNF384(ENST00000355772.8);ZNF384(ENST00000417772.7);ZNF384(ENST00000436774.6);ZNF384(ENST00000538829.5);ZNF384(ENST00000544482.1);ZNF384(ENST00000537248.5);ZNF384(ENST00000542605.1)	-865;-865;-1083;-921;-920;-1078;-1479;-1076;-919;-803			S_Shore
cg00355609	neg	6843	5.3971e-09		5 years old	birth	14	50510848	RP11-58E21.3(ENST00000635379.1);RP11-58E21.3(ENST00000603228.1);RP11-58E21.3(ENST00000556019.2)	45073;45065;45045
cg00355829	neg	167	5.78e-12	-0.00613677	old Swedish twins		3	128326679			White blood cell count(rs11359909);Neutrophil count(rs11359909);Sum neutrophil eosinophil counts(rs11359909);Sum basophil neutrophil counts(rs11359909);Myeloid white cell count(rs11359909);White blood cell count(rs6782228);Neutrophil count(rs6782228);Sum neutrophil eosinophil counts(rs6782228);Sum basophil neutrophil counts(rs6782228);Granulocyte count(rs6782228);Lymphocyte percentage of white ce…	-4805;-4805;-4805;-4805;-4805;-3255;-3255;-3255;-3255;-3255;-3255;-3255;-3255	N_Shore
cg00356499	pos	5963	3.3e-61	0.156191	5 years	birth	4	3516065	LRPAP1(ENST00000500728.2);LRPAP1(ENST00000296325.9)	18221;17811			S_Shelf
cg00358023							7	157217482					S_Shelf
cg00358200	neg	3649	7.24e-07		aging		1	36583668	COL8A2(ENST00000397799.1)	7153
cg00358459	neg	1836	7.21e-18		aging		23	102945549	RP5-1055C14.7(ENST00000435306.1)	3337			S_Shelf
cg00358611	pos	2344	1.84e-06		aging		11	69633659	FGF3(ENST00000334134.3);FGF3(ENST00000646078.1)	133;-1341			Island
cg00358611		885	1.2788e-114		age		11	69633659	FGF3(ENST00000334134.3);FGF3(ENST00000646078.1)	133;-1341			Island
cg00358895	neg	1345	2.71e-08		aging		4	36258205	RP11-431M7.3(ENST00000499292.2);RP11-431M7.3(ENST00000502245.1)	12467;65
cg00360176	pos	4921	1.67532e-09		5 years old	birth	15	90034199	RHCG(ENST00000560081.5);RHCG(ENST00000268122.8);RHCG(ENST00000558030.5);RHCG(ENST00000558184.1)	5603;5645;5614;5621			S_Shelf
cg00361201	neg	2669			age		1	45974726	MMACHC(ENST00000401061.8);MMACHC(ENST00000616135.1);MMACHC(ENST00000477188.1)	9001;8713;-379	Homocysteine levels(rs4660306)	3949
cg00361201	neg	5376	4.37e-05		aging		1	45974726	MMACHC(ENST00000401061.8);MMACHC(ENST00000616135.1);MMACHC(ENST00000477188.1)	9001;8713;-379	Homocysteine levels(rs4660306)	3949
cg00361689	neg	3644			age		19	13342530	CACNA1A(ENST00000614285.4);CACNA1A(ENST00000360228.10);CACNA1A(ENST00000637769.1);CACNA1A(ENST00000635895.1);CACNA1A(ENST00000638009.1);CACNA1A(ENST00000587525.5);CACNA1A(ENST00000637736.1);CACNA1A(ENST00000636389.1);CACNA1A(ENST00000585802.6);CACNA1A(ENST00000637432.1);CACNA1A(ENST00000638029.1);CACNA1A(ENST00000636012.1);CACNA1A(ENST00000635727.1);CACNA1A(ENST00000573710.7);CACNA1A(ENST00000637…	274508;274743;274764;274779;274787;25684;274743;274556;21295;274744;274744;274508;274508;274539;274508;274539;21295;274508;20;23531;3958;13499;21364;31095;13802;23382
cg00362113	neg	1484	4.17e-23		aging		23	100542878	TAF7L(ENST00000372907.7);TAF7L(ENST00000324762.10);TAF7L(ENST00000356784.1)	5167;-85;3446			N_Shelf
cg00362816	neg	2535	2.47e-06		aging		2	61405629	AC016747.2(ENST00000357022.6);AC016747.2(ENST00000463681.1);AC016747.2(ENST00000394457.7);AC016747.2(ENST00000489653.6);AC016747.2(ENST00000642732.1);AC016747.2(ENST00000643913.1);AC016747.2(ENST00000647519.1);AC016747.2(ENST00000642505.1);AC016747.2(ENST00000471542.5);AC016747.2(ENST00000493310.1)	1076;1066;965;955;792;748;566;116;-174;-637			S_Shore
cg00362816	neg	205	1.39e-11		aging		2	61405629	AC016747.2(ENST00000357022.6);AC016747.2(ENST00000463681.1);AC016747.2(ENST00000394457.7);AC016747.2(ENST00000489653.6);AC016747.2(ENST00000642732.1);AC016747.2(ENST00000643913.1);AC016747.2(ENST00000647519.1);AC016747.2(ENST00000642505.1);AC016747.2(ENST00000471542.5);AC016747.2(ENST00000493310.1)	1076;1066;965;955;792;748;566;116;-174;-637			S_Shore
cg00363082	pos	1351	1.76e-94	0.121731	5 years	birth	5	172654771	RPL7AP33(ENST00000521552.1)	-1345	3-hydroxypropylmercapturic acid levels in smokers(rs10440708)	-4284	N_Shore
cg00365487	neg	763	3.68e-09		aging		1	10812262	CASZ1(ENST00000377022.7);CASZ1(ENST00000344008.5)	44443;44445
cg00365672	neg	707			age		6	43670600
cg00367047	pos	465	4.85e-06	0.0147	age		9	139159108					N_Shore
cg00367497	pos	5900	5.92e-05		aging		15	96875716	NR2F2(ENST00000421109.6);NR2F2(ENST00000394166.7);NR2F2(ENST00000559679.1);NR2F2(ENST00000394171.6);NR2F2(ENST00000453270.2);MIR1469(ENST00000410719.1)	6549;1770;-50;-78;-676;-774			Island
cg00367497	pos	2285	1.65e-07		aging		15	96875716	NR2F2(ENST00000421109.6);NR2F2(ENST00000394166.7);NR2F2(ENST00000559679.1);NR2F2(ENST00000394171.6);NR2F2(ENST00000453270.2);MIR1469(ENST00000410719.1)	6549;1770;-50;-78;-676;-774			Island
cg00368636	pos	105	8.11e-05		age		7	64734674	RP11-328P23.4(ENST00000632111.1)	405			Island
cg00369414	pos	6546	8.43e-05		aging		16	1244824	CACNA1H(ENST00000348261.10);CACNA1H(ENST00000638323.1);CACNA1H(ENST00000640028.1);CACNA1H(ENST00000639478.1);CACNA1H(ENST00000358590.8);CACNA1H(ENST00000565831.6);CACNA1H(ENST00000564954.1)	41703;41583;41583;41583;41583;41086;-205			Island
cg00369477	pos	1584	5.32e-21		aging		23	113818635	HTR2C(ENST00000371951.5);HTR2C(ENST00000276198.5);HTR2C(ENST00000371950.3)	84;84;80			S_Shelf
cg00370414	pos	6	5.36e-06		aging		19	58609269	ZSCAN18(ENST00000240727.10);ZSCAN18(ENST00000601144.5);ZSCAN18(ENST00000421612.6);ZSCAN18(ENST00000600404.1);ZSCAN18(ENST00000594191.5);ZSCAN18(ENST00000600318.1);ZSCAN18(ENST00000600897.5);ZSCAN18(ENST00000600845.1);ZSCAN18(ENST00000595721.1);ZSCAN18(ENST00000601063.1)	308;461;326;20524;329;308;312;301;20495;326			N_Shore
cg00372369	neg	6002	3.31586e-09		5 years old	birth	6	157169669	ARID1B(ENST00000346085.9);ARID1B(ENST00000350026.10);ARID1B(ENST00000636930.1);ARID1B(ENST00000494260.2);ARID1B(ENST00000636748.1);ARID1B(ENST00000636607.1);ARID1B(ENST00000414678.7);ARID1B(ENST00000638000.1);ARID1B(ENST00000636205.1);ARID1B(ENST00000637532.1)	71161;70605;70605;69135;69135;69117;69102;69071;19162;19125
cg00372928	neg	5098	1.89304e-09		5 years old	birth	6	7618875
cg00373274	pos	9865	2.18068e-08		5 years old	birth	1	232403393
cg00374672	neg	1120	2.36e-97	-0.229409	5 years	birth	7	100463416	SLC12A9(ENST00000354161.7);SLC12A9(ENST00000475687.5);SLC12A9(ENST00000467972.5);SLC12A9(ENST00000487651.5);TRIP6(ENST00000200457.8)	13041;10353;9000;7058;-1344			N_Shore
cg00374672	neg	329			age		7	100463416	SLC12A9(ENST00000354161.7);SLC12A9(ENST00000475687.5);SLC12A9(ENST00000467972.5);SLC12A9(ENST00000487651.5);TRIP6(ENST00000200457.8)	13041;10353;9000;7058;-1344			N_Shore
cg00374672	neg	7797	8.73296e-09		5 years old	birth	7	100463416	SLC12A9(ENST00000354161.7);SLC12A9(ENST00000475687.5);SLC12A9(ENST00000467972.5);SLC12A9(ENST00000487651.5);TRIP6(ENST00000200457.8)	13041;10353;9000;7058;-1344			N_Shore
cg00374717	pos	333			age		17	66303145	ARSG(ENST00000448504.6);ARSG(ENST00000581639.1);ARSG(ENST00000621439.4);ARSG(ENST00000452479.6)	47822;15513;15509;15486
cg00376544	pos	758	1.68e-283		aging		17	6679348	RP11-609D21.3(ENST00000624952.1);FBXO39(ENST00000321535.4)	87;-194	Colonoscopy-negative controls vs population controls(rs4796354);Blood metabolite levels(rs1509123)	3536;4530	Island
cg00376544	pos	903	6.99e-09		aging		17	6679348	RP11-609D21.3(ENST00000624952.1);FBXO39(ENST00000321535.4)	87;-194	Colonoscopy-negative controls vs population controls(rs4796354);Blood metabolite levels(rs1509123)	3536;4530	Island
cg00376553	pos	6074	4.16e-60	0.101071	5 years	birth	7	100073281	TSC22D4(ENST00000496728.1);TSC22D4(ENST00000300181.6);TSC22D4(ENST00000393991.5);TSC22D4(ENST00000493217.1)	1844;3621;3574;3511	Educational attainment (years of education)(rs2406253)	3992	N_Shelf
cg00376735	pos	5906	1.08e-61	0.1004	5 years	birth	19	11473212	PLPPR2(ENST00000251473.9);PLPPR2(ENST00000591608.1);PLPPR2(ENST00000587801.5);PLPPR2(ENST00000588360.1)	7150;7038;2813;1270			S_Shore
cg00377173	neg	6441	4.30078e-09		5 years old	birth	18	72873707
cg00377239	pos	5104			age		16	89549660	ANKRD11(ENST00000301030.9);ANKRD11(ENST00000378330.7);ANKRD11(ENST00000330736.10);ANKRD11(ENST00000642600.1);ANKRD11(ENST00000613312.4);ANKRD11(ENST00000567699.2);ANKRD11(ENST00000378332.7);ANKRD11(ENST00000642695.1);ANKRD11(ENST00000643964.1);ANKRD11(ENST00000646975.1);ANKRD11(ENST00000645278.1);ANKRD11(ENST00000646166.1);ANKRD11(ENST00000645844.1);ANKRD11(ENST00000647213.1);ANKRD11(ENST00000562…	7309;7068;7067;7227;7066;7068;7273;7050;7069;7022;7068;7041;7023;7068;5941;7067;7034;7068;7068;7070
cg00377358	pos	5211	4.44e-67	0.111614	5 years	birth	20	61639277	BHLHE23(ENST00000612929.1);BHLHE23(ENST00000370346.2);RP11-305P22.9(ENST00000606208.5);RP11-305P22.9(ENST00000607802.1)	-890;-890;-1458;-1458			S_Shore
cg00377358	pos	7786	8.67932e-09		5 years old	birth	20	61639277	BHLHE23(ENST00000612929.1);BHLHE23(ENST00000370346.2);RP11-305P22.9(ENST00000606208.5);RP11-305P22.9(ENST00000607802.1)	-890;-890;-1458;-1458			S_Shore
cg00378029	pos	7288	6.8542e-09		5 years old	birth	22	26875537	HPS4(ENST00000398145.6);HPS4(ENST00000429411.5);HPS4(ENST00000464362.5);HPS4(ENST00000402105.7);HPS4(ENST00000336873.9);HPS4(ENST00000439453.5);HPS4(ENST00000466781.5);HPS4(ENST00000496385.5);HPS4(ENST00000422379.2);HPS4(ENST00000481910.1);HPS4(ENST00000483631.1)	4241;-123;-25;110;4224;4265;4266;-83;4212;-160;4265			N_Shelf
cg00379080	pos	2	8.93e-08		age		12	15942595	EPS8(ENST00000543468.5);EPS8(ENST00000543523.5);EPS8(ENST00000644374.1);EPS8(ENST00000281172.9);EPS8(ENST00000646918.1);EPS8(ENST00000642939.1);EPS8(ENST00000645775.1);EPS8(ENST00000646828.1);EPS8(ENST00000647224.1);EPS8(ENST00000642278.1);EPS8(ENST00000646123.1);EPS8(ENST00000647087.1);EPS8(ENST00000536956.5);EPS8(ENST00000535752.5);EPS8(ENST00000536793.5);EPS8(ENST00000544064.1)	-291;-273;-273;-85;92631;-278;-273;91537;28402;-273;-273;92663;-261;92668;-273;-280			Island
cg00379249	pos	4673			age		7	98103964					S_Shelf
cg00379415	neg	1625			age		1	196369958	KCNT2(ENST00000466914.2);KCNT2(ENST00000498426.5);KCNT2(ENST00000609185.5);KCNT2(ENST00000451324.6);KCNT2(ENST00000367433.9);KCNT2(ENST00000610076.1);KCNT2(ENST00000294725.13)	27379;64559;207531;207531;207583;207732;208397
cg00379648	pos	5196	3.87e-05		aging		12	106979451	RP11-144F15.1(ENST00000551505.4);RP11-144F15.1(ENST00000549203.2);RFX4(ENST00000392842.5);RFX4(ENST00000546882.5);RFX4(ENST00000549040.5);RFX4(ENST00000539967.6)	189245;189158;2766;2640;2028;-54			S_Shelf
cg00381131	pos	2037	1.15e-07		aging		4	154073616	TRIM2(ENST00000491446.1);TRIM2(ENST00000441616.5);TRIM2(ENST00000437508.6)	122;-29;-654			N_Shore
cg00381131	pos	4029	1.58e-05		aging		4	154073616	TRIM2(ENST00000491446.1);TRIM2(ENST00000441616.5);TRIM2(ENST00000437508.6)	122;-29;-654			N_Shore
cg00382138	neg	7201	7.63e-47	-0.137403	5 years	birth	4	110723299	AC004067.6(ENST00000645635.1);CFI(ENST00000394634.6);CFI(ENST00000394635.7);CFI(ENST00000618244.4);CFI(ENST00000512148.5);CFI(ENST00000510800.1);CFI(ENST00000643384.1)	-144;36;-92;36;-158;-165;-144	Homeostasis model assessment of insulin resistance (dietary factor interaction)(rs4698790);Fasting insulin (dietary factor interaction)(rs4698790)	4261;4261
cg00382930	pos	5713	3.14e-63	0.193154	5 years	birth	16	87100229	RP11-134D3.2(ENST00000566798.2)	-82
cg00383006	neg	4870			age		17	9538420	CFAP52(ENST00000396219.7);CFAP52(ENST00000352665.9);CFAP52(ENST00000576630.5);CFAP52(ENST00000576714.1);CFAP52(ENST00000574097.1)	58476;58476;58433;2137;-328
cg00383763	pos	469	6.14e-109	0.211281	5 years	birth	1	202682124					S_Shelf
cg00383763	pos	3793	6.90696e-10		5 years old	birth	1	202682124					S_Shelf
cg00384539	pos	2374	1.92e-06		aging		8	70983567	PRDM14(ENST00000276594.2);PRDM14(ENST00000426346.1)	-5;361			Island
cg00384539	pos	882	2.42e-08		age		8	70983567	PRDM14(ENST00000276594.2);PRDM14(ENST00000426346.1)	-5;361			Island
cg00384539	pos	392	0		aging		8	70983567	PRDM14(ENST00000276594.2);PRDM14(ENST00000426346.1)	-5;361			Island
cg00384539	pos	1330	2.63e-08		aging		8	70983567	PRDM14(ENST00000276594.2);PRDM14(ENST00000426346.1)	-5;361			Island
cg00384707	pos	1947			age		19	51128576	SYT3(ENST00000595557.1);SYT3(ENST00000338916.8);SYT3(ENST00000600079.5);SYT3(ENST00000593901.5);SYT3(ENST00000595117.1)	-29;12726;14499;14508;815			Island
cg00384847	neg	2528			age		1	12291339	VPS13D(ENST00000620676.5);VPS13D(ENST00000613099.4)	1250;1215			S_Shore
cg00386408	neg	4013			age		5	135364970	TGFBI(ENST00000442011.6);TGFBI(ENST00000504185.5);TGFBI(ENST00000506699.5);TGFBI(ENST00000507018.5)	386;293;290;142			Island
cg00387658		139	1.21e-205		age		20	54986793	CASS4(ENST00000360314.7);CASS4(ENST00000434344.2);CASS4(ENST00000497244.1)	-375;-524;-571	Plateletcrit(rs16979901);Platelet count(rs16979901)	2084;2084
cg00387658	neg	4736	2.85e-05		aging		20	54986793	CASS4(ENST00000360314.7);CASS4(ENST00000434344.2);CASS4(ENST00000497244.1)	-375;-524;-571	Plateletcrit(rs16979901);Platelet count(rs16979901)	2084;2084
cg00387658	neg	555			age		20	54986793	CASS4(ENST00000360314.7);CASS4(ENST00000434344.2);CASS4(ENST00000497244.1)	-375;-524;-571	Plateletcrit(rs16979901);Platelet count(rs16979901)	2084;2084
cg00387658		612	1.75e-08		age		20	54986793	CASS4(ENST00000360314.7);CASS4(ENST00000434344.2);CASS4(ENST00000497244.1)	-375;-524;-571	Plateletcrit(rs16979901);Platelet count(rs16979901)	2084;2084
cg00388870	pos	1681	5.92e-08		aging		5	59189669	PDE4D(ENST00000340635.10);PDE4D(ENST00000502484.6);PDE4D(ENST00000405053.7);PDE4D(ENST00000514231.1);PDE4D(ENST00000512069.6)	-44;594234;-557;94790;94862			Island
cg00388870	pos	2092	1.16e-06		aging		5	59189669	PDE4D(ENST00000340635.10);PDE4D(ENST00000502484.6);PDE4D(ENST00000405053.7);PDE4D(ENST00000514231.1);PDE4D(ENST00000512069.6)	-44;594234;-557;94790;94862			Island
cg00388870	pos	329	0		aging		5	59189669	PDE4D(ENST00000340635.10);PDE4D(ENST00000502484.6);PDE4D(ENST00000405053.7);PDE4D(ENST00000514231.1);PDE4D(ENST00000512069.6)	-44;594234;-557;94790;94862			Island
cg00389857	neg	3423			age		11	114002202	ZBTB16(ENST00000335953.8);ZBTB16(ENST00000541602.5);ZBTB16(ENST00000392996.2);ZBTB16(ENST00000539918.5)	71887;71755;70973;67068
cg00390724	neg	6822	1.4e-52	-0.155141	5 years	birth	3	18484742	TBC1D5(ENST00000414318.2);SATB1(ENST00000440737.5);SATB1(ENST00000415069.5);SATB1(ENST00000493952.2)	1567;1633;2338;1623			N_Shore
cg00390775	pos	382	2.75e-10		aging		9	79521282	PRUNE2(ENST00000376718.7);PRUNE2(ENST00000443509.6);PRUNE2(ENST00000428286.5);PRUNE2(ENST00000376713.3);PRUNE2(ENST00000492157.5)	-279;-325;-325;-281;-279			Island
cg00390775	pos	596	2.95e-09	0.0126254	old Swedish twins		9	79521282	PRUNE2(ENST00000376718.7);PRUNE2(ENST00000443509.6);PRUNE2(ENST00000428286.5);PRUNE2(ENST00000376713.3);PRUNE2(ENST00000492157.5)	-279;-325;-325;-281;-279			Island
cg00390775	pos	118	0		aging		9	79521282	PRUNE2(ENST00000376718.7);PRUNE2(ENST00000443509.6);PRUNE2(ENST00000428286.5);PRUNE2(ENST00000376713.3);PRUNE2(ENST00000492157.5)	-279;-325;-325;-281;-279			Island
cg00390775	pos	2008	9.97e-07		aging		9	79521282	PRUNE2(ENST00000376718.7);PRUNE2(ENST00000443509.6);PRUNE2(ENST00000428286.5);PRUNE2(ENST00000376713.3);PRUNE2(ENST00000492157.5)	-279;-325;-325;-281;-279			Island
cg00390941							12	15124659	PDE6H(ENST00000266395.2)	-1297
cg00394316	pos	1744	5.66e-07		aging		7	22539822	STEAP1B(ENST00000406890.6);STEAP1B(ENST00000404369.8);STEAP1B(ENST00000483679.1);STEAP1B(ENST00000424363.5);STEAP1B(ENST00000439708.1)	-26;295;-2;2;132722			Island
cg00394316	pos	158	4.14e-12		aging		7	22539822	STEAP1B(ENST00000406890.6);STEAP1B(ENST00000404369.8);STEAP1B(ENST00000483679.1);STEAP1B(ENST00000424363.5);STEAP1B(ENST00000439708.1)	-26;295;-2;2;132722			Island
cg00394316	pos	339	1.85e-06	0.028	age		7	22539822	STEAP1B(ENST00000406890.6);STEAP1B(ENST00000404369.8);STEAP1B(ENST00000483679.1);STEAP1B(ENST00000424363.5);STEAP1B(ENST00000439708.1)	-26;295;-2;2;132722			Island
cg00394316	pos	89	7.6e-07	0.0172	age		7	22539822	STEAP1B(ENST00000406890.6);STEAP1B(ENST00000404369.8);STEAP1B(ENST00000483679.1);STEAP1B(ENST00000424363.5);STEAP1B(ENST00000439708.1)	-26;295;-2;2;132722			Island
cg00394658	pos	5992	3.29306e-09		5 years old	birth	11	48001669	PTPRJ(ENST00000613246.4);PTPRJ(ENST00000418331.6);PTPRJ(ENST00000615445.4);PTPRJ(ENST00000440289.6);PTPRJ(ENST00000534219.5);PTPRJ(ENST00000527952.1)	-441;-444;-452;-463;-610;-610			Island
cg00394658	pos	3878	2.33e-75	0.112177	5 years	birth	11	48001669	PTPRJ(ENST00000613246.4);PTPRJ(ENST00000418331.6);PTPRJ(ENST00000615445.4);PTPRJ(ENST00000440289.6);PTPRJ(ENST00000534219.5);PTPRJ(ENST00000527952.1)	-441;-444;-452;-463;-610;-610			Island
cg00394725	pos	4157	1.77e-05		aging		7	75024729	AC006014.8(ENST00000275590.9);AC006014.8(ENST00000416371.1);TRIM73(ENST00000450434.1);TRIM73(ENST00000463766.1);TRIM73(ENST00000323819.3);TRIM73(ENST00000430211.1)	-21;-174;392;294;-174;-301			Island
cg00396667		722	2.8626e-125		age		5	134364387	PITX1(ENST00000265340.11);PITX1(ENST00000506438.5)	5601;5937	Testicular germ cell tumor(rs3805663)	1813	Island
cg00397859	neg	6680	2.76e-54	-0.102084	5 years	birth	20	13768987	NDUFAF5(ENST00000378106.9);NDUFAF5(ENST00000378081.9);NDUFAF5(ENST00000463598.1);NDUFAF5(ENST00000485738.5);NDUFAF5(ENST00000477732.5);NDUFAF5(ENST00000481249.5);NDUFAF5(ENST00000475968.5);NDUFAF5(ENST00000476536.5);NDUFAF5(ENST00000469177.5)	3391;3334;3291;3271;3255;3253;3253;1191;1189			S_Shelf
cg00398048	neg	274	0.0001		age		4	178364342	AGA(ENST00000264595.6);AGA(ENST00000506853.5);AGA(ENST00000510955.5);AGA(ENST00000511231.1)	-685;-779;-779;-779			S_Shore
cg00398048	neg	84	8.52e-25		age		4	178364342	AGA(ENST00000264595.6);AGA(ENST00000506853.5);AGA(ENST00000510955.5);AGA(ENST00000511231.1)	-685;-779;-779;-779			S_Shore
cg00398420	pos	979	1.07964e-11		5 years old	birth	16	56681867	MT1CP(ENST00000567054.1);RP11-249C24.11(ENST00000568608.1)	-293;-926
cg00398420	pos	927	4.59e-100	0.165134	5 years	birth	16	56681867	MT1CP(ENST00000567054.1);RP11-249C24.11(ENST00000568608.1)	-293;-926
cg00398421	neg	5231			age		11	62726356	SLC22A6(ENST00000540654.5);CMB9-43M24.1(ENST00000645905.1)	25940;968
cg00398492	pos	2527	1.80652e-10		5 years old	birth	12	89495415	RP11-13A1.3(ENST00000549278.1)	207915
cg00398764	pos	3731	6.57546e-10		5 years old	birth	15	37402637					N_Shore
cg00399059	pos	5147	1.87e-67	0.126007	5 years	birth	8	143859774	LYNX1-SLURP2(ENST00000615007.4);LYNX1(ENST00000614491.1);LYNX1(ENST00000621401.4);LYNX1(ENST00000620006.4);LYNX1(ENST00000613110.4);LYNX1(ENST00000522906.1)	-134;-1030;-548;-1336;-1030;-1095			S_Shore
cg00399407	neg	2340	1.83e-06		aging		4	88450413	SPARCL1(ENST00000282470.10);SPARCL1(ENST00000418378.5);SPARCL1(ENST00000503414.5);SPARCL1(ENST00000541496.1);SPARCL1(ENST00000509407.5);SPARCL1(ENST00000434434.5);SPARCL1(ENST00000535835.5);SPARCL1(ENST00000512317.5);SPARCL1(ENST00000543631.5);SPARCL1(ENST00000458304.2)	243;242;-169;143;1800;196;-642;1788;-20;111
cg00399483	pos	1228	9.27e-08	0.00768506	old Swedish twins		18	49868378	DCC(ENST00000442544.6)	1836			Island
cg00399483	pos	154	8.85e-21		age		18	49868378	DCC(ENST00000442544.6)	1836			Island
cg00399483	pos	112	1.68e-05	0.00189385	age		18	49868378	DCC(ENST00000442544.6)	1836			Island
cg00399683	neg	14	1.1e-08		age		7	153109375	AC073236.2(ENST00000454441.2);AC073236.2(ENST00000453187.1);AC073236.2(ENST00000416982.1)	-56;1646;1673
cg00400861	pos	4929	3.25e-05		aging		5	140306930	PCDHA1(ENST00000394633.7);PCDHA1(ENST00000504120.3);PCDHA2(ENST00000526136.1);PCDHA3(ENST00000522353.2);PCDHA4(ENST00000512229.2);PCDHA4(ENST00000530339.1);PCDHA5(ENST00000529619.5);PCDHA5(ENST00000529859.1);PCDHA6(ENST00000529310.1);PCDHA6(ENST00000527624.1);PCDHA7(ENST00000525929.1);PCDHA8(ENST00000531613.1);PCDHA9(ENST00000532602.1);PCDHA10(ENST00000506939.6);PCDHA10(ENST00000307360.5);PCDHA11…	141054;141054;132380;126147;120271;120157;105708;105569;99367;99280;92961;86023;79882;71335;71296;59099;56127;51872;45137;45076;976;452			Island
cg00401091	pos	1116	8.04e-08		age		20	50159536	NFATC2(ENST00000371564.7);NFATC2(ENST00000396009.7);NFATC2(ENST00000609943.5);NFATC2(ENST00000610033.5);NFATC2(ENST00000414705.5);NFATC2(ENST00000609507.1)	-278;-278;19834;-278;19632;19834	Allergic disease (asthma, hay fever or eczema)(rs3787184)	-1699	S_Shore
cg00401972	neg	133	3.46e-08	-0.0106	age		16	66400404	CDH5(ENST00000614547.4);CDH5(ENST00000341529.7);CDH5(ENST00000565334.5)	-121;-129;-189
cg00402381	pos	5071	1.865e-09		5 years old	birth	19	42416271	ARHGEF1(ENST00000599589.5);CTD-2575K13.6(ENST00000597630.2)	16819;16397			S_Shelf
cg00402417	pos	2431	1.59027e-10		5 years old	birth	13	100649423	RP11-12G12.6(ENST00000564841.1)	740	Hyperopia(rs1347190)	-1324	Island
cg00403246	neg	1412			age		10	134794753					S_Shelf
cg00403478	neg	6029	1.74e-60	-0.127892	5 years	birth	6	33040769	HLA-DPA1(ENST00000419277.5);HLA-DPA1(ENST00000479107.1);HLA-DPA1(ENST00000453337.1);HLA-DPA1(ENST00000476642.5);HLA-DPA1(ENST00000463066.1)	7718;623;7775;7763;641	Antineutrophil cytoplasmic antibody-associated vasculitis(rs9277341);Systemic sclerosis(rs987870);Asthma(rs987870);Plantar warts(rs6415133);Eosinophil percentage of granulocytes(rs2856816);Eosinophil percentage of white cells(rs2856816);Dermatomyositis(rs7750458)	-1144;2111;2111;4218;4731;4731;4929
cg00403579	neg	1867	8.61e-08		aging		9	124533992	DAB2IP(ENST00000259371.6);DAB2IP(ENST00000408936.7);DAB2IP(ENST00000373782.7);DAB2IP(ENST00000309989.1)	204611;120119;72343;28928			N_Shore
cg00404280	neg	5705	2.76e-63	-0.157662	5 years	birth	8	144631887	RP11-661A12.5(ENST00000530600.1)	12			Island
cg00404599	pos	1586	5.58e-21		aging		23	107018431	TSC22D3(ENST00000315660.8);TSC22D3(ENST00000372383.8);TSC22D3(ENST00000372384.6);TSC22D3(ENST00000506081.5);TSC22D3(ENST00000514426.1);TSC22D3(ENST00000514897.5);TSC22D3(ENST00000480691.2);TSC22D3(ENST00000510887.5);TSC22D3(ENST00000502650.1);TSC22D3(ENST00000506724.1);TSC22D3(ENST00000505965.1);NCBP2L(ENST00000639756.1)	784;586;787;1866;1877;2141;1854;1513;914;1057;2136;302			N_Shore
cg00404923	neg	238	1.38609e-05		10 years old	5 years old	4	184882211	STOX2(ENST00000513034.3);STOX2(ENST00000511250.1);STOX2(ENST00000308497.8);STOX2(ENST00000512520.1)	163366;107627;55702;799
cg00405069	pos	1616	8.58e-92	0.108574	5 years	birth	1	52455390	RAB3B(ENST00000371655.3)	1046			N_Shore
cg00405688	pos	4046	2.15e-74	0.101799	5 years	birth	10	129534182	RP11-288A5.2(ENST00000623953.1);FOXI2(ENST00000388920.4)	1078;-1317			N_Shore
cg00406211	pos	9638	1.98387e-08		5 years old	birth	10	121077022	GRK5(ENST00000392870.2)	109921
cg00406211	pos	2551	4.81e-84	0.156781	5 years	birth	10	121077022	GRK5(ENST00000392870.2)	109921
cg00406225	pos	1147	1.61095e-11		5 years old	birth	1	78510568	GIPC2(ENST00000476882.1);GIPC2(ENST00000370759.3);RP11-386I14.2(ENST00000265259.5)	65342;-1018;-736			N_Shore
cg00406844	neg	666	0.000174		age		22	32753939	RFPL3(ENST00000397468.5);RFPL3(ENST00000249007.4);IGLCOR22-2(ENST00000605398.1)	3067;85;-964
cg00407100	neg	4427	2.21e-05		aging		5	60954824	C5orf64(ENST00000507461.1);C5orf64(ENST00000511407.1);C5orf64(ENST00000505642.5);C5orf64(ENST00000510414.2);RP11-2O17.2(ENST00000505623.5)	21289;21216;21188;21188;28902	Alzheimer's disease(rs11738335)	-4613
cg00407231	pos	906	2.03e-100	0.177957	5 years	birth	1	205312199	KLHDC8A(ENST00000607826.1);KLHDC8A(ENST00000460687.5);KLHDC8A(ENST00000367155.7);KLHDC8A(ENST00000367156.7);KLHDC8A(ENST00000539253.5)	1111;13507;13840;13967;14019			N_Shore
cg00407231	pos	3132			age		1	205312199	KLHDC8A(ENST00000607826.1);KLHDC8A(ENST00000460687.5);KLHDC8A(ENST00000367155.7);KLHDC8A(ENST00000367156.7);KLHDC8A(ENST00000539253.5)	1111;13507;13840;13967;14019			N_Shore
cg00407231	pos	1721	5.67083e-11		5 years old	birth	1	205312199	KLHDC8A(ENST00000607826.1);KLHDC8A(ENST00000460687.5);KLHDC8A(ENST00000367155.7);KLHDC8A(ENST00000367156.7);KLHDC8A(ENST00000539253.5)	1111;13507;13840;13967;14019			N_Shore
cg00407659	neg	72	5.75e-06		age		5	150538414	ANXA6(ENST00000354546.9);ANXA6(ENST00000377751.9);ANXA6(ENST00000521512.5);ANXA6(ENST00000517486.5);ANXA6(ENST00000519644.6);ANXA6(ENST00000517677.5);ANXA6(ENST00000517757.5);ANXA6(ENST00000520378.1);ANXA6(ENST00000519610.1);CTB-17P3.4(ENST00000523781.1)	-971;-1101;-1093;-1106;-1086;-1088;-1088;-1068;-1092;-391			S_Shore
cg00409684	pos	6839	5.38969e-09		5 years old	birth	10	102984527					S_Shore
cg00411097	neg	6490	1.9e-56	-0.101645	5 years	birth	7	1596050	TMEM184A(ENST00000297477.9);TMEM184A(ENST00000319018.12);TMEM184A(ENST00000319010.9);TMEM184A(ENST00000474813.5);TMEM184A(ENST00000421923.5);TMEM184A(ENST00000414730.5);TMEM184A(ENST00000441933.5);TMEM184A(ENST00000431208.1)	16;-231;-177;-942;4407;-883;-294;4407
cg00411411	pos	1190	1.06e-07		age		10	103455165	FBXW4(ENST00000331272.7);FBXW4(ENST00000457105.2)	-149;-113			S_Shore
cg00412010	pos	1334	2.14e-27		aging		23	110339837	PAK3(ENST00000425146.5);PAK3(ENST00000446737.5);PAK3(ENST00000484442.5);PAK3(ENST00000372010.5);PAK3(ENST00000519681.5);PAK3(ENST00000372007.9);PAK3(ENST00000518291.5)	152324;152324;284;249;249;232;-778			S_Shore
cg00412842	pos	682	8.47e-09		aging		20	17511479	BFSP1(ENST00000377873.7);BFSP1(ENST00000377868.6);BFSP1(ENST00000536626.7);BFSP1(ENST00000473415.1)	535;28126;28004;38386			Island
cg00412842	pos	1027	5.23e-08		age		20	17511479	BFSP1(ENST00000377873.7);BFSP1(ENST00000377868.6);BFSP1(ENST00000536626.7);BFSP1(ENST00000473415.1)	535;28126;28004;38386			Island
cg00413617	pos	7403	7.26382e-09		5 years old	birth	11	17757415	KCNC1(ENST00000379472.4);KCNC1(ENST00000265969.7);KCNC1(ENST00000640318.1)	1094;1079;-499	Body mass index(rs7926805)	1172	Island
cg00414136	neg	2875	2.7935e-10		5 years old	birth	7	40813666	SUGCT(ENST00000401647.6);SUGCT(ENST00000628514.2);SUGCT(ENST00000335693.8);AC005160.3(ENST00000432405.1)	639090;639090;639090;-1491
cg00415704	neg	601	3.04e-09	-0.00721445	old Swedish twins		15	93630536	RGMA(ENST00000329082.11);RGMA(ENST00000543599.5);RGMA(ENST00000555598.1);RGMA(ENST00000556950.1)	1897;1216;1216;1346			N_Shore
cg00417826	neg	1287			age		9	101610706	GALNT12(ENST00000375011.3);GALNT12(ENST00000470473.1);RP11-92C4.3(ENST00000629238.2);RP11-92C4.3(ENST00000433997.1);RP11-92C4.3(ENST00000630758.1);RP11-92C4.3(ENST00000589257.1)	40725;-348;23833;23854;23979;1189
cg00417826	neg	2166	1.13124e-10		5 years old	birth	9	101610706	GALNT12(ENST00000375011.3);GALNT12(ENST00000470473.1);RP11-92C4.3(ENST00000629238.2);RP11-92C4.3(ENST00000433997.1);RP11-92C4.3(ENST00000630758.1);RP11-92C4.3(ENST00000589257.1)	40725;-348;23833;23854;23979;1189
cg00417826	neg	1117	1.46e-08		aging		9	101610706	GALNT12(ENST00000375011.3);GALNT12(ENST00000470473.1);RP11-92C4.3(ENST00000629238.2);RP11-92C4.3(ENST00000433997.1);RP11-92C4.3(ENST00000630758.1);RP11-92C4.3(ENST00000589257.1)	40725;-348;23833;23854;23979;1189
cg00417826	neg	750	1.26e-08		aging		9	101610706	GALNT12(ENST00000375011.3);GALNT12(ENST00000470473.1);RP11-92C4.3(ENST00000629238.2);RP11-92C4.3(ENST00000433997.1);RP11-92C4.3(ENST00000630758.1);RP11-92C4.3(ENST00000589257.1)	40725;-348;23833;23854;23979;1189
cg00419702		545	5.64e-138		age		22	38485294	BAIAP2L2(ENST00000381669.7);BAIAP2L2(ENST00000332536.9);BAIAP2L2(ENST00000428572.1);CTA-228A9.3(ENST00000609162.1)	21383;21358;-349;-840			Island
cg00419702	pos	382	3.71e-10		aging		22	38485294	BAIAP2L2(ENST00000381669.7);BAIAP2L2(ENST00000332536.9);BAIAP2L2(ENST00000428572.1);CTA-228A9.3(ENST00000609162.1)	21383;21358;-349;-840			Island
cg00420212	neg	5667			age		1	87666926
cg00420391	neg	4775	1.47452e-09		5 years old	birth	13	40726420	RP11-350A18.1(ENST00000615947.1);RP11-350A18.1(ENST00000635966.1)	121226;34559
cg00423035	pos	6566	1.75e-55	0.115368	5 years	birth	7	105319486	ATXN7L1(ENST00000419735.7);ATXN7L1(ENST00000477775.5);ATXN7L1(ENST00000474433.5);ATXN7L1(ENST00000472195.1);ATXN7L1(ENST00000472910.5);ATXN7L1(ENST00000485652.1)	197564;123;-1021;12598;-1016;167
cg00424169	pos	359	1.56e-111	0.27412	5 years	birth	13	31506837	RP11-252M21.4(ENST00000592950.5);RP11-252M21.4(ENST00000585870.5);RP11-252M21.4(ENST00000588726.5);RP11-252M21.4(ENST00000590344.5);RP11-252M21.4(ENST00000593246.5);RP11-252M21.4(ENST00000590721.5);RP11-252M21.4(ENST00000451495.6);RP11-252M21.4(ENST00000586973.5);RP11-252M21.4(ENST00000586464.5);RP11-252M21.4(ENST00000588425.5);RP11-252M21.4(ENST00000585582.1);RP11-252M21.4(ENST00000411835.6);RP1…	-1417;-94;-1075;-1342;-1146;-1272;-1191;-1181;-1271;-244;-1158;-116;-447;-217;737;1146;731;-3;-3;-25
cg00424169	pos	289	4.53693e-13		5 years old	birth	13	31506837	RP11-252M21.4(ENST00000592950.5);RP11-252M21.4(ENST00000585870.5);RP11-252M21.4(ENST00000588726.5);RP11-252M21.4(ENST00000590344.5);RP11-252M21.4(ENST00000593246.5);RP11-252M21.4(ENST00000590721.5);RP11-252M21.4(ENST00000451495.6);RP11-252M21.4(ENST00000586973.5);RP11-252M21.4(ENST00000586464.5);RP11-252M21.4(ENST00000588425.5);RP11-252M21.4(ENST00000585582.1);RP11-252M21.4(ENST00000411835.6);RP1…	-1417;-94;-1075;-1342;-1146;-1272;-1191;-1181;-1271;-244;-1158;-116;-447;-217;737;1146;731;-3;-3;-25
cg00425710	pos	2827	4.92e-82	0.108316	5 years	birth	16	56672671	MT1A(ENST00000290705.12)	93			S_Shelf
cg00425710	pos	7929	9.34705e-09		5 years old	birth	16	56672671	MT1A(ENST00000290705.12)	93			S_Shelf
cg00425918	pos	2445	2.15e-06		aging		8	23563146	NKX2-6(ENST00000325017.3)	965	Waist-hip ratio(rs11989744)	4317	S_Shelf
cg00425918	pos	6968	5.86929e-09		5 years old	birth	8	23563146	NKX2-6(ENST00000325017.3)	965	Waist-hip ratio(rs11989744)	4317	S_Shelf
cg00426963	pos	318	0.0002		age		9	86535755	KIF27(ENST00000297814.6);KIF27(ENST00000413982.5);KIF27(ENST00000334204.6)	587;625;625			Island
cg00426968	pos	5913	5.98e-05		aging		19	47138284	GNG8(ENST00000300873.4)	-342			S_Shore
cg00430037	pos	2913			age		7	99220975	ZSCAN25(ENST00000481424.5);ZSCAN25(ENST00000394150.5);ZSCAN25(ENST00000394152.6);ZSCAN25(ENST00000473646.5);ZSCAN25(ENST00000493443.5);ZSCAN25(ENST00000334715.7);ZSCAN25(ENST00000262941.7);ZSCAN25(ENST00000466948.1);ZSCAN25(ENST00000485586.1)	6406;6404;6404;6399;6399;3802;3727;3687;2291
cg00430484	pos	3039			age		22	38484679	BAIAP2L2(ENST00000381669.7);BAIAP2L2(ENST00000332536.9);BAIAP2L2(ENST00000428572.1);CTA-228A9.3(ENST00000609162.1)	21998;21973;266;-1455			Island
cg00430895	neg	3340	1.25e-78	-0.112041	5 years	birth	18	13136340					N_Shore
cg00431114	neg	4580	2.47e-05		aging		20	43104027	TTPAL(ENST00000262605.8);TTPAL(ENST00000372904.7);TTPAL(ENST00000372906.2);TTPAL(ENST00000456317.1)	-499;-501;-517;-533			N_Shore
cg00431114	neg	1185			age		20	43104027	TTPAL(ENST00000262605.8);TTPAL(ENST00000372904.7);TTPAL(ENST00000372906.2);TTPAL(ENST00000456317.1)	-499;-501;-517;-533			N_Shore
cg00431114	neg	241	3.73e-17		age		20	43104027	TTPAL(ENST00000262605.8);TTPAL(ENST00000372904.7);TTPAL(ENST00000372906.2);TTPAL(ENST00000456317.1)	-499;-501;-517;-533			N_Shore
cg00431114	neg	382	0.0004		age		20	43104027	TTPAL(ENST00000262605.8);TTPAL(ENST00000372904.7);TTPAL(ENST00000372906.2);TTPAL(ENST00000456317.1)	-499;-501;-517;-533			N_Shore
cg00431146	neg	4077			age		14	102532653	RP11-1017G21.4(ENST00000553701.1)	-88
cg00431510	neg	1765	1.19e-18		aging		23	10616920	MID1(ENST00000453318.6);MID1(ENST00000380785.5);MID1(ENST00000380787.5);MID1(ENST00000413894.5)	28859;234842;234853;28807
cg00431549	neg	169			age		12	15039025	C12orf60(ENST00000533472.1);C12orf60(ENST00000527783.1);C12orf60(ENST00000543822.1);MGP(ENST00000539261.5);MGP(ENST00000228938.5);MGP(ENST00000507170.2)	82425;82414;375;-165;-234;-237
cg00431549	neg	7217	1.38e-46	-0.105948	5 years	birth	12	15039025	C12orf60(ENST00000533472.1);C12orf60(ENST00000527783.1);C12orf60(ENST00000543822.1);MGP(ENST00000539261.5);MGP(ENST00000228938.5);MGP(ENST00000507170.2)	82425;82414;375;-165;-234;-237
cg00431673	pos	179	1.55e-07	0.0196	age		8	12974448	DLC1(ENST00000276297.8);DLC1(ENST00000358919.6);DLC1(ENST00000512044.6);DLC1(ENST00000520226.5);DLC1(ENST00000509922.5);DLC1(ENST00000503161.6);DLC1(ENST00000515225.1)	397947;16535;159607;-695;159845;159934;16350
cg00431837		521	4.9186e-140		age		6	107812732	SOBP(ENST00000317357.9);SOBP(ENST00000477448.1);SOBP(ENST00000618129.1)	1570;1422;924			Island
cg00432454	pos	7895	9.22594e-09		5 years old	birth	20	741937	SLC52A3(ENST00000645534.1);SLC52A3(ENST00000632431.2);SLC52A3(ENST00000381944.5);SLC52A3(ENST00000217254.11);SLC52A3(ENST00000488495.2);SLC52A3(ENST00000473664.1)	7207;7287;7340;14721;7191;4532			Island
cg00433563	pos	2313			age		2	68993400	ARHGAP25(ENST00000463483.5);ARHGAP25(ENST00000481684.5);ARHGAP25(ENST00000491237.5);ARHGAP25(ENST00000409202.7);ARHGAP25(ENST00000456116.6);ARHGAP25(ENST00000467265.5);ARHGAP25(ENST00000485573.5);ARHGAP25(ENST00000488795.1);ARHGAP25(ENST00000463061.1);ARHGAP25(ENST00000485700.5);ARHGAP25(ENST00000496266.1)	86667;86422;86306;31433;31403;31386;31316;31192;31159;30956;30891
cg00434010	pos	1955	9e-07		aging		6	100903691	SIM1(ENST00000369208.7);SIM1(ENST00000262901.4)	9114;7862			Island
cg00434010	pos	1395	3.06e-08		aging		6	100903691	SIM1(ENST00000369208.7);SIM1(ENST00000262901.4)	9114;7862			Island
cg00434010		411	2.06e-09		age		6	100903691	SIM1(ENST00000369208.7);SIM1(ENST00000262901.4)	9114;7862			Island
cg00434010	pos	2948	2.97473e-10		5 years old	birth	6	100903691	SIM1(ENST00000369208.7);SIM1(ENST00000262901.4)	9114;7862			Island
cg00434573	neg	9193	1.65785e-08		5 years old	birth	19	2041960	MKNK2(ENST00000589441.5);MKNK2(ENST00000591142.5);MKNK2(ENST00000591601.5);MKNK2(ENST00000309340.11);MKNK2(ENST00000587416.5);MKNK2(ENST00000250896.7);MKNK2(ENST00000588014.5);MKNK2(ENST00000586828.5);MKNK2(ENST00000591588.1);MKNK2(ENST00000585667.1);MKNK2(ENST00000586620.2)	-119;179;8926;9263;715;9283;672;8892;121;1571;117			S_Shelf
cg00434573	neg	3221	2.38e-79	-0.197045	5 years	birth	19	2041960	MKNK2(ENST00000589441.5);MKNK2(ENST00000591142.5);MKNK2(ENST00000591601.5);MKNK2(ENST00000309340.11);MKNK2(ENST00000587416.5);MKNK2(ENST00000250896.7);MKNK2(ENST00000588014.5);MKNK2(ENST00000586828.5);MKNK2(ENST00000591588.1);MKNK2(ENST00000585667.1);MKNK2(ENST00000586620.2)	-119;179;8926;9263;715;9283;672;8892;121;1571;117			S_Shelf
cg00436072	neg	1154	2.53e-36		aging		23	69317880
cg00436253	neg	3716			age		17	16373725	LRRC75A-AS1(ENST00000584177.5);LRRC75A-AS1(ENST00000580770.5);LRRC75A-AS1(ENST00000579473.5);LRRC75A-AS1(ENST00000583400.6);LRRC75A(ENST00000409083.7);LRRC75A(ENST00000470794.1)	31589;31374;31373;31357;21742;21607
cg00436603	pos	351			age		10	135340740	CYP2E1(ENST00000463117.6);CYP2E1(ENST00000541261.1);CYP2E1(ENST00000252945.7);CYP2E1(ENST00000477500.5);CYP2E1(ENST00000541080.5);CYP2E1(ENST00000421586.5);CYP2E1(ENST00000418356.1);CYP2E1(ENST00000480558.1);RP11-108K14.12(ENST00000622716.1)	6830;1692;-127;-199;-261;-261;-261;-843;277			N_Shore
cg00439658	pos	75	9.94e-13		age		17	72848669	GRIN2C(ENST00000293190.9);GRIN2C(ENST00000584176.1);GRIN2C(ENST00000347612.4);GRIN2C(ENST00000578159.1)	7329;7326;7989;8958			Island
cg00439658	pos	75	6.41e-15		aging		17	72848669	GRIN2C(ENST00000293190.9);GRIN2C(ENST00000584176.1);GRIN2C(ENST00000347612.4);GRIN2C(ENST00000578159.1)	7329;7326;7989;8958			Island
cg00439658	pos	679	5.92e-09	0.00960566	old Swedish twins		17	72848669	GRIN2C(ENST00000293190.9);GRIN2C(ENST00000584176.1);GRIN2C(ENST00000347612.4);GRIN2C(ENST00000578159.1)	7329;7326;7989;8958			Island
cg00439658	pos	164	7.22e-06	0.0106	age		17	72848669	GRIN2C(ENST00000293190.9);GRIN2C(ENST00000584176.1);GRIN2C(ENST00000347612.4);GRIN2C(ENST00000578159.1)	7329;7326;7989;8958			Island
cg00439658	pos	120	1.03e-12		aging		17	72848669	GRIN2C(ENST00000293190.9);GRIN2C(ENST00000584176.1);GRIN2C(ENST00000347612.4);GRIN2C(ENST00000578159.1)	7329;7326;7989;8958			Island
cg00439658	pos	107	4.57e-16		age		17	72848669	GRIN2C(ENST00000293190.9);GRIN2C(ENST00000584176.1);GRIN2C(ENST00000347612.4);GRIN2C(ENST00000578159.1)	7329;7326;7989;8958			Island
cg00439658		347	8.33e-10		age		17	72848669	GRIN2C(ENST00000293190.9);GRIN2C(ENST00000584176.1);GRIN2C(ENST00000347612.4);GRIN2C(ENST00000578159.1)	7329;7326;7989;8958			Island
cg00439658	pos	26	0		aging		17	72848669	GRIN2C(ENST00000293190.9);GRIN2C(ENST00000584176.1);GRIN2C(ENST00000347612.4);GRIN2C(ENST00000578159.1)	7329;7326;7989;8958			Island
cg00439733	neg	2199	1.46e-07		aging		2	240970175	OR6B2(ENST00000402971.3)	-302
cg00440194	neg	9631	1.97872e-08		5 years old	birth	11	95436310
cg00442137	neg	2142	1.29e-06		aging		12	12696129	DUSP16(ENST00000298573.8);DUSP16(ENST00000228862.3);DUSP16(ENST00000539940.1);DUSP16(ENST00000541207.1);DUSP16(ENST00000536236.1)	19188;19188;17930;17882;17691
cg00442389	neg	2179	7.52e-87	-0.146389	5 years	birth	6	32160074	GPSM3(ENST00000487761.5);GPSM3(ENST00000472768.5);GPSM3(ENST00000375040.7);GPSM3(ENST00000375043.3);GPSM3(ENST00000619085.1)	571;588;609;3226;821	Advanced age-related macular degeneration(rs114254831);Asthma(rs204993);Atopic dermatitis(rs176095);Cerebrospinal fluid biomarker levels(rs2269420);Scarlet fever(rs204990);Obesity-related traits(rs13215567)	-4493;-4493;-1755;79;1356;3674	N_Shelf
cg00442389	neg	1458	3.44941e-11		5 years old	birth	6	32160074	GPSM3(ENST00000487761.5);GPSM3(ENST00000472768.5);GPSM3(ENST00000375040.7);GPSM3(ENST00000375043.3);GPSM3(ENST00000619085.1)	571;588;609;3226;821	Advanced age-related macular degeneration(rs114254831);Asthma(rs204993);Atopic dermatitis(rs176095);Cerebrospinal fluid biomarker levels(rs2269420);Scarlet fever(rs204990);Obesity-related traits(rs13215567)	-4493;-4493;-1755;79;1356;3674	N_Shelf
cg00443981	pos	1102	1.41425e-11		5 years old	birth	17	58499679	USP32(ENST00000588898.1);USP32(ENST00000590297.1);C17orf64(ENST00000461535.1);C17orf64(ENST00000474834.5);C17orf64(ENST00000269127.4);C17orf64(ENST00000464714.1)	152;19;29889;576;-191;-217			S_Shore
cg00443981	pos	265	2.43e-115	0.29351	5 years	birth	17	58499679	USP32(ENST00000588898.1);USP32(ENST00000590297.1);C17orf64(ENST00000461535.1);C17orf64(ENST00000474834.5);C17orf64(ENST00000269127.4);C17orf64(ENST00000464714.1)	152;19;29889;576;-191;-217			S_Shore
cg00443981	pos	674			age		17	58499679	USP32(ENST00000588898.1);USP32(ENST00000590297.1);C17orf64(ENST00000461535.1);C17orf64(ENST00000474834.5);C17orf64(ENST00000269127.4);C17orf64(ENST00000464714.1)	152;19;29889;576;-191;-217			S_Shore
cg00445126	pos	339	1.9e-10		aging		2	63276010	AC009501.4(ENST00000429952.5);AC009501.4(ENST00000437346.5);AC009501.4(ENST00000413549.1);OTX1(ENST00000366671.7)	-1164;-235;-354;-1182	Prostate-specific antigen levels (conditioned on lead SNPs)(rs58235267)	1833	S_Shelf
cg00445443	pos	4004	1.25e-74	0.148318	5 years	birth	7	27143478	HOXA2(ENST00000222718.6);HOXA2(ENST00000612779.1)	-1048;-1173			Island
cg00445443	pos	4078	1.65e-05		aging		7	27143478	HOXA2(ENST00000222718.6);HOXA2(ENST00000612779.1)	-1048;-1173			Island
cg00445443	pos	5605	2.62126e-09		5 years old	birth	7	27143478	HOXA2(ENST00000222718.6);HOXA2(ENST00000612779.1)	-1048;-1173			Island
cg00446115	neg	4589	1.3004e-09		5 years old	birth	10	98062704	RP11-35J23.1(ENST00000454484.2);DNTT(ENST00000371174.4);DNTT(ENST00000630152.1)	3748;-1449;-1462
cg00446123	neg	7576	9.76e-33	-0.121982	5 years	birth	20	62367888	RP4-583P15.15(ENST00000490623.3);RP4-583P15.15(ENST00000632538.1);RP4-583P15.15(ENST00000496820.2);LIME1(ENST00000444951.5);LIME1(ENST00000621325.1);LIME1(ENST00000465591.1);LIME1(ENST00000309546.7);LIME1(ENST00000487026.5);LIME1(ENST00000480139.5);LIME1(ENST00000493265.2);LIME1(ENST00000489212.2);LIME1(ENST00000476183.2)	27672;3317;1073;253;218;76;-107;-121;-133;-749;-964;-964	Lung function (FEV1)(rs72448466)	-4246	S_Shore
cg00446413	pos	2113	1.29e-07		aging		7	153749206	DPP6(ENST00000404039.5);DPP6(ENST00000406326.5);DPP6(ENST00000377770.7)	165024;-297;-559			Island
cg00448395	neg	4650			age		7	124570359	POT1(ENST00000357628.7);POT1(ENST00000393329.5);POT1(ENST00000609106.5);POT1(ENST00000446993.5);POT1(ENST00000609702.5);POT1(ENST00000608437.5);POT1(ENST00000608261.5);POT1(ENST00000461288.1);POT1(ENST00000464453.1);RP11-3B12.1(ENST00000429134.5);RP11-3B12.1(ENST00000435452.6);RP11-3B12.1(ENST00000449642.5);RP11-3B12.1(ENST00000453342.5)	-324;-322;-503;-361;-478;-480;-480;-503;-519;432;407;390;384			S_Shore
cg00448395	neg	4017	1.57e-05		aging		7	124570359	POT1(ENST00000357628.7);POT1(ENST00000393329.5);POT1(ENST00000609106.5);POT1(ENST00000446993.5);POT1(ENST00000609702.5);POT1(ENST00000608437.5);POT1(ENST00000608261.5);POT1(ENST00000461288.1);POT1(ENST00000464453.1);RP11-3B12.1(ENST00000429134.5);RP11-3B12.1(ENST00000435452.6);RP11-3B12.1(ENST00000449642.5);RP11-3B12.1(ENST00000453342.5)	-324;-322;-503;-361;-478;-480;-480;-503;-519;432;407;390;384			S_Shore
cg00448560		118	5.64e-213		age		16	49525727	ZNF423(ENST00000561648.5);ZNF423(ENST00000563137.6);ZNF423(ENST00000562871.5);ZNF423(ENST00000262383.6);ZNF423(ENST00000535559.5);ZNF423(ENST00000567169.5);ZNF423(ENST00000562520.1)	335194;364319;288793;330922;172409;149036;366103			N_Shore
cg00448560	neg	1579	3.89e-07		aging		16	49525727	ZNF423(ENST00000561648.5);ZNF423(ENST00000563137.6);ZNF423(ENST00000562871.5);ZNF423(ENST00000262383.6);ZNF423(ENST00000535559.5);ZNF423(ENST00000567169.5);ZNF423(ENST00000562520.1)	335194;364319;288793;330922;172409;149036;366103			N_Shore
cg00448560	neg	79	1.78e-12		age		16	49525727	ZNF423(ENST00000561648.5);ZNF423(ENST00000563137.6);ZNF423(ENST00000562871.5);ZNF423(ENST00000262383.6);ZNF423(ENST00000535559.5);ZNF423(ENST00000567169.5);ZNF423(ENST00000562520.1)	335194;364319;288793;330922;172409;149036;366103			N_Shore
cg00448560	neg	165	5.32e-12	-0.0150299	old Swedish twins		16	49525727	ZNF423(ENST00000561648.5);ZNF423(ENST00000563137.6);ZNF423(ENST00000562871.5);ZNF423(ENST00000262383.6);ZNF423(ENST00000535559.5);ZNF423(ENST00000567169.5);ZNF423(ENST00000562520.1)	335194;364319;288793;330922;172409;149036;366103			N_Shore
cg00448707	pos	5366			age		1	68512928	RP11-518D3.1(ENST00000420587.5);RP11-518D3.1(ENST00000413628.5);DIRAS3(ENST00000370981.2);DIRAS3(ENST00000646789.1)	214942;214936;4386;3382			Island
cg00448707	pos	3100	5.73e-06		aging		1	68512928	RP11-518D3.1(ENST00000420587.5);RP11-518D3.1(ENST00000413628.5);DIRAS3(ENST00000370981.2);DIRAS3(ENST00000646789.1)	214942;214936;4386;3382			Island
cg00448770	neg	1193	1.14e-07		aging		11	108432504	EXPH5(ENST00000265843.8);EXPH5(ENST00000525344.5);EXPH5(ENST00000531386.1)	31870;31961;6349	Interleukin-1-receptor antagonist levels(rs74435620)	3814
cg00448875	neg	168	1.16e-120	-0.42714	5 years	birth	3	133611626	RAB6B(ENST00000285208.8);RAB6B(ENST00000543906.5);RAB6B(ENST00000469959.1);RAB6B(ENST00000486858.5);RAB6B(ENST00000477759.5);RAB6B(ENST00000460865.3);RAB6B(ENST00000488969.1)	3034;2813;2851;2671;2704;3054;1937			N_Shore
cg00448875	neg	445			age		3	133611626	RAB6B(ENST00000285208.8);RAB6B(ENST00000543906.5);RAB6B(ENST00000469959.1);RAB6B(ENST00000486858.5);RAB6B(ENST00000477759.5);RAB6B(ENST00000460865.3);RAB6B(ENST00000488969.1)	3034;2813;2851;2671;2704;3054;1937			N_Shore
cg00448875	neg	459	1.36722e-12		5 years old	birth	3	133611626	RAB6B(ENST00000285208.8);RAB6B(ENST00000543906.5);RAB6B(ENST00000469959.1);RAB6B(ENST00000486858.5);RAB6B(ENST00000477759.5);RAB6B(ENST00000460865.3);RAB6B(ENST00000488969.1)	3034;2813;2851;2671;2704;3054;1937			N_Shore
cg00449067	neg	478			age		2	188269443	AC007319.1(ENST00000453517.5);AC007319.1(ENST00000412276.5);CALCRL(ENST00000392370.7);CALCRL(ENST00000409998.5);CALCRL(ENST00000410068.5);CALCRL(ENST00000447403.5);CALCRL(ENST00000410102.5);CALCRL(ENST00000474212.5);CALCRL(ENST00000485973.1);CALCRL(ENST00000461244.5)	401496;401442;43744;43744;43536;43536;43536;43536;43537;43536
cg00449997	neg	1811			age		12	109956130	UBE3B(ENST00000434735.6);UBE3B(ENST00000539599.5);UBE3B(ENST00000342494.7);UBE3B(ENST00000449510.6);UBE3B(ENST00000539584.5);UBE3B(ENST00000538070.1)	40923;40687;40683;40672;9875;-1231
cg00451194	pos	2272	1.6e-06		aging		16	69141250	HAS3(ENST00000569188.5);HAS3(ENST00000219322.7);HAS3(ENST00000566118.5);HAS3(ENST00000306560.1)	1783;1090;738;-193			Island
cg00451635	neg	19	2e-08		age		16	10675030	EMP2(ENST00000359543.7);EMP2(ENST00000342147.4)	-475;-541			S_Shore
cg00451635	neg	102	7.36e-24		age		16	10675030	EMP2(ENST00000359543.7);EMP2(ENST00000342147.4)	-475;-541			S_Shore
cg00451635	neg	1623	4.31e-07		aging		16	10675030	EMP2(ENST00000359543.7);EMP2(ENST00000342147.4)	-475;-541			S_Shore
cg00451635	neg	70	1.75e-14	-0.00740654	old Swedish twins		16	10675030	EMP2(ENST00000359543.7);EMP2(ENST00000342147.4)	-475;-541			S_Shore
cg00452257	pos	5467	4.62e-05		aging		19	40006451	SELV(ENST00000335426.8);SELV(ENST00000423711.4);SELV(ENST00000622070.2);SELV(ENST00000597876.1);SELV(ENST00000600586.1)	698;698;698;365;-3			S_Shore
cg00452806	neg	669	4.04058e-12		5 years old	birth	8	86100010	E2F5(ENST00000418930.6);E2F5(ENST00000416274.6);E2F5(ENST00000256117.9);E2F5(ENST00000517476.5);E2F5(ENST00000521429.5)	10550;10388;10163;90;90
cg00452958	pos	3432	6.07e-07		aging		4	46391259	GABRA2(ENST00000510861.5);GABRA2(ENST00000514090.5);GABRA2(ENST00000381620.8);GABRA2(ENST00000356504.5);GABRA2(ENST00000630416.2);GABRA2(ENST00000540012.5);GABRA2(ENST00000510233.5);GABRA2(ENST00000507069.5);GABRA2(ENST00000513005.5);GABRA2(ENST00000515082.5);GABRA2(ENST00000514193.5);GABRA2(ENST00000503806.5);GABRA2(ENST00000506961.5);GABRA2(ENST00000507460.1);GABRA2(ENST00000509716.2);RP11-436F…	85988;139;686;137;546;797;-529;-529;-529;1162;546;121;140;308;-529;-1013			N_Shore
cg00452958	pos	2009	9.97e-07		aging		4	46391259	GABRA2(ENST00000510861.5);GABRA2(ENST00000514090.5);GABRA2(ENST00000381620.8);GABRA2(ENST00000356504.5);GABRA2(ENST00000630416.2);GABRA2(ENST00000540012.5);GABRA2(ENST00000510233.5);GABRA2(ENST00000507069.5);GABRA2(ENST00000513005.5);GABRA2(ENST00000515082.5);GABRA2(ENST00000514193.5);GABRA2(ENST00000503806.5);GABRA2(ENST00000506961.5);GABRA2(ENST00000507460.1);GABRA2(ENST00000509716.2);RP11-436F…	85988;139;686;137;546;797;-529;-529;-529;1162;546;121;140;308;-529;-1013			N_Shore
cg00454305	pos	5567	4.95e-05		aging		16	1429905	UNKL(ENST00000248104.11);UNKL(ENST00000389221.8);UNKL(ENST00000403703.5);UNKL(ENST00000397464.5);UNKL(ENST00000508903.6);UNKL(ENST00000402641.6);UNKL(ENST00000513783.1);UNKL(ENST00000515195.1);AL031721.1(ENST00000581279.1)	-221;34816;-259;-221;34787;-224;-783;-728;-481			Island
cg00454305	pos	628			age		16	1429905	UNKL(ENST00000248104.11);UNKL(ENST00000389221.8);UNKL(ENST00000403703.5);UNKL(ENST00000397464.5);UNKL(ENST00000508903.6);UNKL(ENST00000402641.6);UNKL(ENST00000513783.1);UNKL(ENST00000515195.1);AL031721.1(ENST00000581279.1)	-221;34816;-259;-221;34787;-224;-783;-728;-481			Island
cg00454305		370	1.11e-09		age		16	1429905	UNKL(ENST00000248104.11);UNKL(ENST00000389221.8);UNKL(ENST00000403703.5);UNKL(ENST00000397464.5);UNKL(ENST00000508903.6);UNKL(ENST00000402641.6);UNKL(ENST00000513783.1);UNKL(ENST00000515195.1);AL031721.1(ENST00000581279.1)	-221;34816;-259;-221;34787;-224;-783;-728;-481			Island
cg00455327	neg	4829	1.53946e-09		5 years old	birth	18	20714217	CABLES1(ENST00000400473.6);CABLES1(ENST00000579963.5);CABLES1(ENST00000580153.5)	-311;-311;-1199	Height(rs8096254);Scalp hair shape(rs4800451)	-1002;2588	N_Shore
cg00455327	neg	4890	4.35e-69	-0.156413	5 years	birth	18	20714217	CABLES1(ENST00000400473.6);CABLES1(ENST00000579963.5);CABLES1(ENST00000580153.5)	-311;-311;-1199	Height(rs8096254);Scalp hair shape(rs4800451)	-1002;2588	N_Shore
cg00455467	neg	891	2.27e-08	-0.00578014	old Swedish twins		2	131593162	AC133785.1(ENST00000429282.5);AC133785.1(ENST00000446213.2);ARHGEF4(ENST00000409359.6)	1405;1405;-1327			N_Shore
cg00456637	pos	5117	3.69e-05		aging		14	37050455	RP11-964E11.3(ENST00000634305.1);NKX2-8(ENST00000258829.5)	260496;1357	Lobe attachment (rater-scored or self-reported)(rs11623436)	-4963	Island
cg00456672	pos	5965	3.36e-61	0.117243	5 years	birth	15	62358751	C2CD4A(ENST00000355522.5)	-425			N_Shore
cg00458212	neg	5417			age		9	100680821	TRMO(ENST00000375119.7);TRMO(ENST00000611338.4);TRMO(ENST00000478126.5);TRMO(ENST00000375117.8);TRMO(ENST00000471580.1);TRMO(ENST00000455506.1)	4031;3977;3933;3951;3929;3948			N_Shelf
cg00458274	neg	5355			age		17	7910040	GUCY2D(ENST00000254854.4)	4128			S_Shelf
cg00459119	pos	5277			age		16	12172834	SNX29(ENST00000566228.5);SNX29(ENST00000563308.1)	102239;26779
cg00459232	pos	9446	1.83931e-08		5 years old	birth	12	6309025	CD9(ENST00000382518.6);CD9(ENST00000642746.1);CD9(ENST00000543916.5);CD9(ENST00000538834.6);CD9(ENST00000645368.1);CD9(ENST00000610354.4);CD9(ENST00000382519.9);CD9(ENST00000546073.6);CD9(ENST00000009180.9);CD9(ENST00000536586.6);CD9(ENST00000538418.1);CD9(ENST00000645565.1);CD9(ENST00000382515.7)	144;18;15;-16;-23;-457;-526;-541;-541;-553;-577;-900;-938	Paclitaxel-induced neuropathy(rs3181157)	-502	N_Shore
cg00459243	neg	1267	1.07e-07	-0.00876313	old Swedish twins		6	31867726	C2(ENST00000469372.5);C2(ENST00000497706.5);C2(ENST00000452323.6);C2(ENST00000452202.5);ZBTB12(ENST00000375527.2)	2164;2162;-1050;-1055;2043	Economic and political preferences (environmentalism)(rs9267663);Systemic lupus erythematosus(rs558702);Hepatitis B vaccine response(rs9267665)	-473;2600;3130	S_Shelf
cg00459312	pos	60	7.16e-05		aging		2	240002184	HDAC4(ENST00000494800.1);HDAC4(ENST00000345617.7);HDAC4(ENST00000543185.5)	647;320459;320459			N_Shelf
cg00460776	pos	49	1.02e-19		age		12	120731287	RNU4-1(ENST00000363925.1)	-247
cg00460776	pos	270	7.64e-07	0.0193	age		12	120731287	RNU4-1(ENST00000363925.1)	-247
cg00460983	neg	3575	3.24e-77	-0.149613	5 years	birth	10	91133941	LIPA(ENST00000371837.5)	40373
cg00460983	neg	7825	8.86383e-09		5 years old	birth	10	91133941	LIPA(ENST00000371837.5)	40373
cg00461890	neg	1923	4.42e-17		aging		23	19949267	CXorf23(ENST00000379687.7);CXorf23(ENST00000472158.5);CXorf23(ENST00000379682.8);CXorf23(ENST00000466702.1);CXorf23(ENST00000471203.1);CXorf23(ENST00000340625.3)	39149;34146;39149;-1251;4427;33993
cg00462271	pos	3768			age		2	65621498	SPRED2(ENST00000356388.8);SPRED2(ENST00000440972.1)	37813;38273
cg00462971	neg	4806	1.17e-69	-0.105571	5 years	birth	3	194784405					N_Shore
cg00462994	pos	220	7.59e-05	0.000994313	age		17	42081955	PYY(ENST00000360085.6);NAGS(ENST00000293404.7);NAGS(ENST00000589767.1);NAGS(ENST00000592915.1)	-118;41;-170;-1461			N_Shore
cg00462994	pos	1247	2.06e-08		aging		17	42081955	PYY(ENST00000360085.6);NAGS(ENST00000293404.7);NAGS(ENST00000589767.1);NAGS(ENST00000592915.1)	-118;41;-170;-1461			N_Shore
cg00462994		138	2.69e-12		age		17	42081955	PYY(ENST00000360085.6);NAGS(ENST00000293404.7);NAGS(ENST00000589767.1);NAGS(ENST00000592915.1)	-118;41;-170;-1461			N_Shore
cg00462994	pos	496	1.44e-09		aging		17	42081955	PYY(ENST00000360085.6);NAGS(ENST00000293404.7);NAGS(ENST00000589767.1);NAGS(ENST00000592915.1)	-118;41;-170;-1461			N_Shore
cg00462994	pos	275	4.39e-16		age		17	42081955	PYY(ENST00000360085.6);NAGS(ENST00000293404.7);NAGS(ENST00000589767.1);NAGS(ENST00000592915.1)	-118;41;-170;-1461			N_Shore
cg00462994	pos	166	2e-05		age		17	42081955	PYY(ENST00000360085.6);NAGS(ENST00000293404.7);NAGS(ENST00000589767.1);NAGS(ENST00000592915.1)	-118;41;-170;-1461			N_Shore
cg00463502	pos	4580	4.52e-71	0.113884	5 years	birth	17	48912548	WFIKKN2(ENST00000426127.1);WFIKKN2(ENST00000311378.4)	537;-223	Cerebrospinal fluid biomarker levels(rs9675120)	4785
cg00463859		685	1.5772e-127		age		1	23750101	TCEA3(ENST00000450454.6);TCEA3(ENST00000374601.7)	1132;1099			N_Shore
cg00463859	neg	221	2.01e-11	-0.00846352	old Swedish twins		1	23750101	TCEA3(ENST00000450454.6);TCEA3(ENST00000374601.7)	1132;1099			N_Shore
cg00463859	pos	4933	8.23e-69	0.103546	5 years	birth	1	23750101	TCEA3(ENST00000450454.6);TCEA3(ENST00000374601.7)	1132;1099			N_Shore
cg00464519	pos	6439	7.95e-05		aging		9	37034655	PAX5(ENST00000358127.8);PAX5(ENST00000377853.6);PAX5(ENST00000377840.6);PAX5(ENST00000377852.6);PAX5(ENST00000523241.5);PAX5(ENST00000520154.5);PAX5(ENST00000520281.5);PAX5(ENST00000446742.5);PAX5(ENST00000522003.5);PAX5(ENST00000523145.5);PAX5(ENST00000523493.5);PAX5(ENST00000414447.5);PAX5(ENST00000377847.6)	-473;-617;-617;-617;-617;-617;-627;-627;-627;-627;-627;-627;-627	Response to tocilizumab in rheumatoid arthritis(rs1329568)	3321	Island
cg00464640	pos	5554			age		20	16139906			Yu-Zhi constitution type in type 2 diabetes(rs871913)	4439
cg00464647	neg	4471	2.28e-05		aging		9	37937279	RP11-613M10.9(ENST00000540557.1);SHB(ENST00000377707.3);RNU7-124P(ENST00000515936.1)	131405;131929;-514	Loneliness (linear analysis)(rs149411702)	-2696
cg00464814	neg	171	1.2e-07	-0.0128	age		6	16758889	ATXN1(ENST00000244769.8);ATXN1(ENST00000436367.5);ATXN1(ENST00000473388.6);ATXN1(ENST00000646259.1);ATXN1(ENST00000643828.1);ATXN1(ENST00000483954.1);ATXN1(ENST00000467008.5);ATXN1(ENST00000498374.1);ATXN1(ENST00000492857.1);ATXN1(ENST00000479680.1)	2798;2832;2802;2712;2712;2798;2818;2833;2805;2821			N_Shore
cg00464852	neg	5405	2.30305e-09		5 years old	birth	14	68610155	RAD51B(ENST00000479335.5);RAD51B(ENST00000487861.5);RAD51B(ENST00000471583.5);RAD51B(ENST00000487270.5);RAD51B(ENST00000488612.5);RAD51B(ENST00000553595.5);RAD51B(ENST00000497460.5);RAD51B(ENST00000492236.5);RAD51B(ENST00000554244.5);RAD51B(ENST00000478014.5);RAD51B(ENST00000460526.5);RAD51B(ENST00000469165.6);RAD51B(ENST00000468382.5);RAD51B(ENST00000557045.5)	323659;323659;323630;323630;323609;278406;256840;256682;256371;256336;256308;256308;235133;143159
cg00465247	pos	4945	9.48e-69	0.155618	5 years	birth	13	50703477	DLEU1(ENST00000486895.5);DLEU1(ENST00000461527.6);DLEU1(ENST00000463474.6);DLEU1(ENST00000476738.5);DLEU1(ENST00000468168.5);DLEU1(ENST00000491341.5);DLEU1(ENST00000468522.5);DLEU1(ENST00000491615.5);DLEU1(ENST00000490577.5);DLEU1(ENST00000467721.5)	47170;47170;47170;47170;47170;47170;47170;47170;47170;47170			S_Shore
cg00466249	neg	3771	5.88e-76	-0.127664	5 years	birth	17	79269884	SLC38A10(ENST00000374759.7);SLC38A10(ENST00000288439.9);SLC38A10(ENST00000539748.1);SLC38A10(ENST00000540233.1)	-779;-817;-537;-1170			S_Shore
cg00466334	pos	6397	4.19959e-09		5 years old	birth	1	119532850	TBX15(ENST00000207157.7)	-671	Waist-to-hip ratio adjusted for body mass index(rs1106529);Waist-to-hip ratio adjusted for BMI (adjusted for smoking behaviour)(rs1106529);Waist-to-hip ratio adjusted for BMI in non-smokers(rs1106529);Waist-to-hip ratio adjusted for BMI (joint analysis main effects and smoking interaction)(rs1106529)	-1353;-1353;-1353;-1353	S_Shelf
cg00466334	pos	812	6.48e-279		aging		1	119532850	TBX15(ENST00000207157.7)	-671	Waist-to-hip ratio adjusted for body mass index(rs1106529);Waist-to-hip ratio adjusted for BMI (adjusted for smoking behaviour)(rs1106529);Waist-to-hip ratio adjusted for BMI in non-smokers(rs1106529);Waist-to-hip ratio adjusted for BMI (joint analysis main effects and smoking interaction)(rs1106529)	-1353;-1353;-1353;-1353	S_Shelf
cg00467547	pos	1727	4.08e-19		aging		23	123480594	STAG2(ENST00000469481.1);SH2D1A(ENST00000635645.1);SH2D1A(ENST00000371139.8);SH2D1A(ENST00000647259.1);SH2D1A(ENST00000360027.4);SH2D1A(ENST00000491950.5);SH2D1A(ENST00000494073.5);SH2D1A(ENST00000477673.2)	386049;118876;400;353;219;155;155;155
cg00468146	pos	124	1.94e-22		age		6	19838211	RP4-625H18.2(ENST00000432171.2);ID4(ENST00000378700.7)	1100;594	Height(rs1047014)	3282	S_Shore
cg00468146	pos	900	6.94e-09		aging		6	19838211	RP4-625H18.2(ENST00000432171.2);ID4(ENST00000378700.7)	1100;594	Height(rs1047014)	3282	S_Shore
cg00468146	pos	4642			age		6	19838211	RP4-625H18.2(ENST00000432171.2);ID4(ENST00000378700.7)	1100;594	Height(rs1047014)	3282	S_Shore
cg00468146	pos	4309	1.99e-05		aging		6	19838211	RP4-625H18.2(ENST00000432171.2);ID4(ENST00000378700.7)	1100;594	Height(rs1047014)	3282	S_Shore
cg00468146	pos	86	0		aging		6	19838211	RP4-625H18.2(ENST00000432171.2);ID4(ENST00000378700.7)	1100;594	Height(rs1047014)	3282	S_Shore
cg00468844	neg	77	8.56e-05		aging		14	100905994	WDR25(ENST00000555775.5);WDR25(ENST00000554998.5);WDR25(ENST00000402312.7);WDR25(ENST00000335290.10);WDR25(ENST00000554492.5);WDR25(ENST00000554175.5);WDR25(ENST00000557710.5);WDR25(ENST00000542471.2)	63239;63224;63218;63163;63157;63116;58747;57657
cg00469310	neg	7946	9.45033e-09		5 years old	birth	2	42237305
cg00469602	pos	579	2.72235e-12		5 years old	birth	2	172955930					S_Shelf
cg00469897	neg	6723	5.04275e-09		5 years old	birth	7	47611829	TNS3(ENST00000311160.13);TNS3(ENST00000457718.5);TNS3(ENST00000434451.1)	9913;10327;9400
cg00469897	neg	5695	2.16e-63	-0.135377	5 years	birth	7	47611829	TNS3(ENST00000311160.13);TNS3(ENST00000457718.5);TNS3(ENST00000434451.1)	9913;10327;9400
cg00470341	neg	6160	1.93e-59	-0.104792	5 years	birth	2	183237787	PDE1A(ENST00000435564.5);PDE1A(ENST00000409365.5);PDE1A(ENST00000351439.9);PDE1A(ENST00000410103.1);PDE1A(ENST00000462938.5);PDE1A(ENST00000482782.5);PDE1A(ENST00000495511.1)	149517;53971;53988;149678;149252;150046;150132
cg00470955	pos	1936	8.6e-07		aging		16	7354432	RBFOX1(ENST00000641259.1);RBFOX1(ENST00000547605.5);RBFOX1(ENST00000553186.5);RBFOX1(ENST00000550418.5);RBFOX1(ENST00000547372.5);RBFOX1(ENST00000422070.8);RBFOX1(ENST00000535565.6);RBFOX1(ENST00000547427.5);RBFOX1(ENST00000552089.5);RBFOX1(ENST00000551752.5);RBFOX1(ENST00000547338.5)	2064629;1285337;1285300;1285300;1284838;1284728;821252;821107;821045;820638;530622	Chronic sinus infection(rs182429520)	-3429	Island
cg00471645	pos	695	5.96e-09		age		2	11270192	AC062028.1(ENST00000536743.5);AC062028.1(ENST00000544306.5);AC062028.1(ENST00000447433.5);AC062028.1(ENST00000590373.1);AC062028.1(ENST00000590207.1)	2110;2155;2704;2755;2042	Body mass index variance(rs140133294)	-42
cg00471645	pos	167	8.85e-08	0.0139	age		2	11270192	AC062028.1(ENST00000536743.5);AC062028.1(ENST00000544306.5);AC062028.1(ENST00000447433.5);AC062028.1(ENST00000590373.1);AC062028.1(ENST00000590207.1)	2110;2155;2704;2755;2042	Body mass index variance(rs140133294)	-42
cg00474090	pos	2204	1.47e-07		aging		12	119419116	SRRM4(ENST00000267260.4)	-184	Facial morphology (factor 3, length of philtrum)(rs117438382);Photic sneeze reflex(rs1568923)	-4552;487	S_Shore
cg00474328	pos	3044	5.34e-06		aging		6	50811836	TFAP2B(ENST00000393655.3)	25400	Myopia(rs2207136)	-2116	S_Shore
cg00474746	pos	1001	4.64e-08		age		11	35684799	TRIM44(ENST00000299413.6)	446	Photic sneeze reflex(rs1174117)	1679	Island
cg00474746	pos	600	1.44e-09		aging		11	35684799	TRIM44(ENST00000299413.6)	446	Photic sneeze reflex(rs1174117)	1679	Island
cg00474746	pos	998	1.31e-265		aging		11	35684799	TRIM44(ENST00000299413.6)	446	Photic sneeze reflex(rs1174117)	1679	Island
cg00474850	neg	5287			age		20	61449152	COL9A3(ENST00000477612.5);COL9A3(ENST00000343916.7);COL9A3(ENST00000489045.5);COL9A3(ENST00000452372.2)	1556;738;357;10			S_Shore
cg00475490	neg	6998	5.95348e-09		5 years old	birth	11	86517110	PRSS23(ENST00000527521.1);PRSS23(ENST00000280258.5);PRSS23(ENST00000532234.5);PRSS23(ENST00000533902.2);PRSS23(ENST00000531475.5);PRSS23(ENST00000533880.1)	15009;5828;5547;5547;5524;5524
cg00475490	neg	321	1.32e-10		aging		11	86517110	PRSS23(ENST00000527521.1);PRSS23(ENST00000280258.5);PRSS23(ENST00000532234.5);PRSS23(ENST00000533902.2);PRSS23(ENST00000531475.5);PRSS23(ENST00000533880.1)	15009;5828;5547;5547;5524;5524
cg00476617	neg	7067	6.18979e-09		5 years old	birth	10	18492374	CACNB2(ENST00000324631.12);CACNB2(ENST00000352115.10);CACNB2(ENST00000377328.5);CACNB2(ENST00000643096.1);CACNB2(ENST00000645287.1);CACNB2(ENST00000644004.1);CACNB2(ENST00000282343.13)	62768;62708;62708;62632;62632;62564;62487
cg00476617	neg	5826	2.03e-62	-0.132043	5 years	birth	10	18492374	CACNB2(ENST00000324631.12);CACNB2(ENST00000352115.10);CACNB2(ENST00000377328.5);CACNB2(ENST00000643096.1);CACNB2(ENST00000645287.1);CACNB2(ENST00000644004.1);CACNB2(ENST00000282343.13)	62768;62708;62708;62632;62632;62564;62487
cg00476653	neg	5544	1.36e-64	-0.148031	5 years	birth	13	47169346	LRCH1(ENST00000311191.10);LRCH1(ENST00000443945.6);LRCH1(ENST00000389798.7);LRCH1(ENST00000389797.7)	42043;42041;42011;41951
cg00476955	neg	3238	3.03e-79	-0.327025	5 years	birth	11	3648013	TRPC2(ENST00000451043.6);TRPC2(ENST00000526541.1)	16882;299
cg00477061	pos	46	2.73e-06		age		18	77794585	TXNL4A(ENST00000585474.5);TXNL4A(ENST00000592957.1);TXNL4A(ENST00000589926.1);RP11-795F19.5(ENST00000569722.5);RP11-795F19.5(ENST00000562771.1);RBFA(ENST00000306735.9);RBFA(ENST00000586847.1);RBFA(ENST00000591612.1);RBFA(ENST00000262197.7)	-636;-694;-691;239;200;227;196;124;119			S_Shore
cg00477225	pos	2011	1e-06		aging		7	100254255	ACTL6B(ENST00000160382.9);ACTL6B(ENST00000485601.5);ACTL6B(ENST00000487225.5);ACTL6B(ENST00000489904.1);ACTL6B(ENST00000461605.1)	-171;-197;-266;-1179;-199			S_Shore
cg00477752	neg	3354	7.72e-06		aging		20	43090809	LINC01620(ENST00000372910.5);LINC01620(ENST00000306731.4);LINC01620(ENST00000623295.1)	3180;3159;3175	Pancreatic cancer(rs6073450)	-4161
cg00478479	pos	3929	7.81366e-10		5 years old	birth	19	40904851	PRX(ENST00000291825.11);PRX(ENST00000324001.7)	14420;14422			Island
cg00478851	neg	2981	5.44e-81	-0.136601	5 years	birth	11	7534329	CTD-2516F10.2(ENST00000530201.1);PPFIBP2(ENST00000526873.5);PPFIBP2(ENST00000528947.5);PPFIBP2(ENST00000299492.8)	-583;-200;-670;-672			N_Shore
cg00478851	neg	1786	6.25937e-11		5 years old	birth	11	7534329	CTD-2516F10.2(ENST00000530201.1);PPFIBP2(ENST00000526873.5);PPFIBP2(ENST00000528947.5);PPFIBP2(ENST00000299492.8)	-583;-200;-670;-672			N_Shore
cg00479463	neg	5236	6.5e-67	-0.152945	5 years	birth	19	33726786			Basophil percentage of white cells(rs3922671);Inflammatory bowel disease(rs17694108);Ulcerative colitis(rs17694108);Crohn's disease(rs17694108)	24;4765;4765;4765	Island
cg00480331	pos	3804	1.28e-05		aging		3	187455371	BCL6(ENST00000621333.4);BCL6(ENST00000406870.6);BCL6(ENST00000419510.6);BCL6(ENST00000232014.8);BCL6(ENST00000480458.5);BCL6(ENST00000438077.1);BCL6(ENST00000470319.1);BCL6(ENST00000496823.1)	8142;8144;-495;-1014;7854;361;7889;7876	Basophil percentage of granulocytes(rs3733018);Basophil percentage of white cells(rs3733018);PR interval(rs3733017)	1223;1223;1338	Island
cg00480331		540	9.61e-09		age		3	187455371	BCL6(ENST00000621333.4);BCL6(ENST00000406870.6);BCL6(ENST00000419510.6);BCL6(ENST00000232014.8);BCL6(ENST00000480458.5);BCL6(ENST00000438077.1);BCL6(ENST00000470319.1);BCL6(ENST00000496823.1)	8142;8144;-495;-1014;7854;361;7889;7876	Basophil percentage of granulocytes(rs3733018);Basophil percentage of white cells(rs3733018);PR interval(rs3733017)	1223;1223;1338	Island
cg00480856	neg	6815	1.06e-52	-0.104763	5 years	birth	7	123390035	WASL(ENST00000223023.4);RP11-390E23.6(ENST00000607957.1)	-914;913			S_Shore
cg00481350	pos	5792			age		4	113432595					Island
cg00481350	pos	1036	1.25599e-11		5 years old	birth	4	113432595					Island
cg00481600	neg	2153	5.12e-87	-0.159378	5 years	birth	15	65503829	CILP(ENST00000261883.5)	-3
cg00481600	neg	8695	1.34487e-08		5 years old	birth	15	65503829	CILP(ENST00000261883.5)	-3
cg00481644	pos	2110	1.21e-06		aging		15	89921158	CTD-2335A18.1(ENST00000536780.6);CTD-2335A18.1(ENST00000560008.5);CTD-2335A18.1(ENST00000561327.5);CTD-2335A18.1(ENST00000560663.5);CTD-2335A18.1(ENST00000560596.5);CTD-2335A18.1(ENST00000558692.5);CTD-2335A18.1(ENST00000538734.6);CTD-2335A18.1(ENST00000559235.5);CTD-2335A18.1(ENST00000558754.5);CTD-2335A18.1(ENST00000558982.5)	16348;15453;15440;8772;-122;-173;-189;-204;-636;-1197			Island
cg00481644		807	8.4927e-119		age		15	89921158	CTD-2335A18.1(ENST00000536780.6);CTD-2335A18.1(ENST00000560008.5);CTD-2335A18.1(ENST00000561327.5);CTD-2335A18.1(ENST00000560663.5);CTD-2335A18.1(ENST00000560596.5);CTD-2335A18.1(ENST00000558692.5);CTD-2335A18.1(ENST00000538734.6);CTD-2335A18.1(ENST00000559235.5);CTD-2335A18.1(ENST00000558754.5);CTD-2335A18.1(ENST00000558982.5)	16348;15453;15440;8772;-122;-173;-189;-204;-636;-1197			Island
cg00481644	pos	2910	3.71e-07		aging		15	89921158	CTD-2335A18.1(ENST00000536780.6);CTD-2335A18.1(ENST00000560008.5);CTD-2335A18.1(ENST00000561327.5);CTD-2335A18.1(ENST00000560663.5);CTD-2335A18.1(ENST00000560596.5);CTD-2335A18.1(ENST00000558692.5);CTD-2335A18.1(ENST00000538734.6);CTD-2335A18.1(ENST00000559235.5);CTD-2335A18.1(ENST00000558754.5);CTD-2335A18.1(ENST00000558982.5)	16348;15453;15440;8772;-122;-173;-189;-204;-636;-1197			Island
cg00481951	pos	4458			age		3	187387650	SST(ENST00000287641.3)	537			N_Shore
cg00481951	pos	507	6.44e-06	0.0153	age		3	187387650	SST(ENST00000287641.3)	537			N_Shore
cg00481951	pos	710	7.41e-09	0.0205499	old Swedish twins		3	187387650	SST(ENST00000287641.3)	537			N_Shore
cg00481951	pos	5377	2.26793e-09		5 years old	birth	3	187387650	SST(ENST00000287641.3)	537			N_Shore
cg00481951	pos	457	0		aging		3	187387650	SST(ENST00000287641.3)	537			N_Shore
cg00481951	pos	280	5.53e-12		age		3	187387650	SST(ENST00000287641.3)	537			N_Shore
cg00481951	pos	32	8.32e-18		age		3	187387650	SST(ENST00000287641.3)	537			N_Shore
cg00481951		427	2.44e-09		age		3	187387650	SST(ENST00000287641.3)	537			N_Shore
cg00481951	pos	94	1.99e-14		aging		3	187387650	SST(ENST00000287641.3)	537			N_Shore
cg00481951	neg	60			age		3	187387650	SST(ENST00000287641.3)	537			N_Shore
cg00481951	pos	26	6.51e-17		aging		3	187387650	SST(ENST00000287641.3)	537			N_Shore
cg00484358	pos	49	7.11e-17		aging		1	110610995	STRIP1(ENST00000473429.5);ALX3(ENST00000369792.4)	27202;2327			Island
cg00484358	pos	287			age		1	110610995	STRIP1(ENST00000473429.5);ALX3(ENST00000369792.4)	27202;2327			Island
cg00484358	pos	204	1.37e-11		aging		1	110610995	STRIP1(ENST00000473429.5);ALX3(ENST00000369792.4)	27202;2327			Island
cg00484358	pos	31	6.41e-18		age		1	110610995	STRIP1(ENST00000473429.5);ALX3(ENST00000369792.4)	27202;2327			Island
cg00484358	pos	801	1.42e-08	0.00498564	old Swedish twins		1	110610995	STRIP1(ENST00000473429.5);ALX3(ENST00000369792.4)	27202;2327			Island
cg00484358	pos	169	0		aging		1	110610995	STRIP1(ENST00000473429.5);ALX3(ENST00000369792.4)	27202;2327			Island
cg00484358		165	6.96e-12		age		1	110610995	STRIP1(ENST00000473429.5);ALX3(ENST00000369792.4)	27202;2327			Island
cg00484358	pos	4804	1.50979e-09		5 years old	birth	1	110610995	STRIP1(ENST00000473429.5);ALX3(ENST00000369792.4)	27202;2327			Island
cg00486113	neg	2606	2.74e-06		aging		6	31105711	PSORS1C1(ENST00000479581.5);PSORS1C1(ENST00000259881.9);PSORS1C1(ENST00000550838.1);PSORS1C1(ENST00000552747.1);PSORS1C1(ENST00000547221.1);PSORS1C1(ENST00000481450.2);PSORS1C2(ENST00000259845.4)	23103;23103;23100;23095;285;-423;1416	Height(rs3823418);Cutaneous lupus erythematosus(rs3130564);Idiopathic membranous nephropathy(rs3130564);Schizophrenia(rs3132565);Depressive symptoms (multi-trait analysis)(rs28732100);Subjective well-being (multi-trait analysis)(rs28732100);Neuroticism (multi-trait analysis)(rs28732100);Autism spectrum disorder or schizophrenia(rs149979052);Systemic sclerosis(rs3130573);Height(rs1265097);Chronic …	-4769;-4037;-4037;-2747;-1118;-1118;-1118;-564;557;748;1476;1547
cg00486113	neg	24			age		6	31105711	PSORS1C1(ENST00000479581.5);PSORS1C1(ENST00000259881.9);PSORS1C1(ENST00000550838.1);PSORS1C1(ENST00000552747.1);PSORS1C1(ENST00000547221.1);PSORS1C1(ENST00000481450.2);PSORS1C2(ENST00000259845.4)	23103;23103;23100;23095;285;-423;1416	Height(rs3823418);Cutaneous lupus erythematosus(rs3130564);Idiopathic membranous nephropathy(rs3130564);Schizophrenia(rs3132565);Depressive symptoms (multi-trait analysis)(rs28732100);Subjective well-being (multi-trait analysis)(rs28732100);Neuroticism (multi-trait analysis)(rs28732100);Autism spectrum disorder or schizophrenia(rs149979052);Systemic sclerosis(rs3130573);Height(rs1265097);Chronic …	-4769;-4037;-4037;-2747;-1118;-1118;-1118;-564;557;748;1476;1547
cg00486340	pos	1835	8.06e-08		aging		4	4860026	MSX1(ENST00000382723.4)	-1367			S_Shore
cg00486340	pos	4477	2.29e-05		aging		4	4860026	MSX1(ENST00000382723.4)	-1367			S_Shore
cg00486605	neg	4823	1.52898e-09		5 years old	birth	8	28633612	INTS9(ENST00000523303.5);INTS9(ENST00000521022.5);INTS9(ENST00000416984.6);INTS9(ENST00000521777.5);INTS9(ENST00000522363.5);INTS9(ENST00000520316.5);INTS9(ENST00000519578.1);INTS9(ENST00000520005.1)	113818;113869;114147;113820;113847;-170;108;176
cg00487187	pos	5309	4.19e-05		aging		10	94451625	HHEX(ENST00000282728.9);HHEX(ENST00000551454.1);HHEX(ENST00000472590.6);HHEX(ENST00000492654.3)	1917;1913;48;-164	Sum eosinophil basophil counts(rs11319879);Eosinophil percentage of granulocytes(rs11319879)	1851;1851	S_Shore
cg00488512	neg	9591	1.94166e-08		5 years old	birth	22	19465503	UFD1L(ENST00000263202.14);UFD1L(ENST00000459854.5);UFD1L(ENST00000399523.5);UFD1L(ENST00000447868.5);UFD1L(ENST00000421968.6);UFD1L(ENST00000484101.5);UFD1L(ENST00000489406.1);UFD1L(ENST00000494054.1);UFD1L(ENST00000474226.1);CDC45(ENST00000407835.5)	1235;1192;1192;1222;1205;1103;1207;951;1164;-1479			N_Shore
cg00489219	pos	134	3.36e-15		age		3	40566141	ZNF621(ENST00000403205.6);ZNF621(ENST00000310898.5);ZNF621(ENST00000339296.9);ZNF621(ENST00000431278.5);ZNF621(ENST00000490457.5);ZNF621(ENST00000462161.5);ZNF621(ENST00000453351.1)	-228;-228;-235;-248;-333;-356;-766			Island
cg00489219	pos	654	1.39e-05	0.0108	age		3	40566141	ZNF621(ENST00000403205.6);ZNF621(ENST00000310898.5);ZNF621(ENST00000339296.9);ZNF621(ENST00000431278.5);ZNF621(ENST00000490457.5);ZNF621(ENST00000462161.5);ZNF621(ENST00000453351.1)	-228;-228;-235;-248;-333;-356;-766			Island
cg00489401	pos	1013	1.03e-08		aging		5	180075875	FLT4(ENST00000261937.10);FLT4(ENST00000393347.7);FLT4(ENST00000502649.5);FLT4(ENST00000619105.4);FLT4(ENST00000424276.6);FLT4(ENST00000502293.5);FLT4(ENST00000513527.1)	749;749;725;749;670;670;670			Island
cg00489401	pos	82			age		5	180075875	FLT4(ENST00000261937.10);FLT4(ENST00000393347.7);FLT4(ENST00000502649.5);FLT4(ENST00000619105.4);FLT4(ENST00000424276.6);FLT4(ENST00000502293.5);FLT4(ENST00000513527.1)	749;749;725;749;670;670;670			Island
cg00489401	pos	376	3.66e-13		age		5	180075875	FLT4(ENST00000261937.10);FLT4(ENST00000393347.7);FLT4(ENST00000502649.5);FLT4(ENST00000619105.4);FLT4(ENST00000424276.6);FLT4(ENST00000502293.5);FLT4(ENST00000513527.1)	749;749;725;749;670;670;670			Island
cg00490655	pos	3108	4.53e-07		aging		2	164592854	FIGN(ENST00000409634.5);FIGN(ENST00000333129.3);FIGN(ENST00000482917.1)	-332;-337;-360			N_Shore
cg00491083	neg	5182	1.98721e-09		5 years old	birth	4	151227298	LRBA(ENST00000510413.5);LRBA(ENST00000515096.5);LRBA(ENST00000503716.5);LRBA(ENST00000357115.7);LRBA(ENST00000509835.5);LRBA(ENST00000510157.1)	709121;5223;275576;709351;543391;9488
cg00491255	pos	851			age		16	58019984	TEPP(ENST00000290871.9);TEPP(ENST00000441824.2);TEPP(ENST00000569996.5);TEPP(ENST00000562915.1)	9645;9645;9502;899	Aggressiveness in attention deficit hyperactivity disorder(rs12600304)	2152	S_Shore
cg00491255	pos	18	2.89e-142	0.383916	5 years	birth	16	58019984	TEPP(ENST00000290871.9);TEPP(ENST00000441824.2);TEPP(ENST00000569996.5);TEPP(ENST00000562915.1)	9645;9645;9502;899	Aggressiveness in attention deficit hyperactivity disorder(rs12600304)	2152	S_Shore
cg00491255	pos	46	1.05545e-14		5 years old	birth	16	58019984	TEPP(ENST00000290871.9);TEPP(ENST00000441824.2);TEPP(ENST00000569996.5);TEPP(ENST00000562915.1)	9645;9645;9502;899	Aggressiveness in attention deficit hyperactivity disorder(rs12600304)	2152	S_Shore
cg00492868	pos	3989	9.48e-07		aging		19	55684882	CTD-2587H24.5(ENST00000591665.1);SYT5(ENST00000590851.5);SYT5(ENST00000354308.7);SYT5(ENST00000592935.1);SYT5(ENST00000537500.5)	14575;5876;6927;-421;6590			Island
cg00492873	pos	7873	9.11433e-09		5 years old	birth	1	35247496	SMIM12(ENST00000426886.1);RP1-34M23.5(ENST00000542839.1);GJB3(ENST00000373366.2);GJB3(ENST00000373362.3)	77840;6202;706;-383			Island
cg00495443	pos	6153	1.75e-59	0.119234	5 years	birth	22	17568163	IL17RA(ENST00000477874.1);IL17RA(ENST00000319363.10);IL17RA(ENST00000612619.1);IL17RA(ENST00000459971.1)	2319;2314;2314;2216			S_Shelf
cg00495775	pos	51	0		aging		2	176972041	HOXD11(ENST00000498438.1);HOXD11(ENST00000249504.6);AC009336.1(ENST00000401374.2);HOXD10(ENST00000490088.2)	3097;27;-1330;-1477	Hematocrit(rs863678)	2063	S_Shelf
cg00495775	pos	373	3.22e-10		aging		2	176972041	HOXD11(ENST00000498438.1);HOXD11(ENST00000249504.6);AC009336.1(ENST00000401374.2);HOXD10(ENST00000490088.2)	3097;27;-1330;-1477	Hematocrit(rs863678)	2063	S_Shelf
cg00495775	pos	179	6.91e-12		aging		2	176972041	HOXD11(ENST00000498438.1);HOXD11(ENST00000249504.6);AC009336.1(ENST00000401374.2);HOXD10(ENST00000490088.2)	3097;27;-1330;-1477	Hematocrit(rs863678)	2063	S_Shelf
cg00496004	pos	1042	6.16e-08		aging		11	130029481	ST14(ENST00000278742.5)	24			N_Shore
cg00496914							19	44259188	SMG9(ENST00000270066.10);SMG9(ENST00000601170.5);SMG9(ENST00000595700.5);SMG9(ENST00000602222.5);SMG9(ENST00000597586.5);SMG9(ENST00000601925.5);SMG9(ENST00000599804.5);SMG9(ENST00000596714.1);SMG9(ENST00000598886.1)	-46;-74;-169;-402;-438;-409;-402;-435;-114	Lymphocyte counts(rs61387190)	1741	Island
cg00497086	pos	3361			age		16	23869600	PRKCB(ENST00000646168.1);PRKCB(ENST00000321728.12);PRKCB(ENST00000643927.1);PRKCB(ENST00000303531.11);PRKCB(ENST00000498058.1);PRKCB(ENST00000645517.1);PRKCB(ENST00000498739.1)	22333;22296;22296;22255;22197;22050;21056
cg00497251	neg	306	0.0002		age		2	241508725	ANKMY1(ENST00000418708.3);ANKMY1(ENST00000418505.3);RNPEPL1(ENST00000451363.5);RNPEPL1(ENST00000486058.5);RNPEPL1(ENST00000270357.9)	-131;-99;3504;447;721	Platelet count(rs78909033);Platelet distribution width(rs78909033);Mean platelet volume(rs78909033);Mean corpuscular hemoglobin(rs78909033)	2178;2178;2178;2178	S_Shelf
cg00498146	neg	1281	2.23877e-11		5 years old	birth	7	111724874	DOCK4(ENST00000428084.1);DOCK4(ENST00000437633.1);DOCK4(ENST00000476846.1)	121592;121576;121575
cg00498401	neg	2847			age		17	74024829	EVPL(ENST00000301607.7)	-1296
cg00498942	neg	3102	3.55482e-10		5 years old	birth	1	65696306	AK4(ENST00000545314.5);AK4(ENST00000395334.6);AK4(ENST00000327299.7)	83074;82793;82420
cg00498942	neg	821			age		1	65696306	AK4(ENST00000545314.5);AK4(ENST00000395334.6);AK4(ENST00000327299.7)	83074;82793;82420
cg00498942	neg	1689	4.91e-07		aging		1	65696306	AK4(ENST00000545314.5);AK4(ENST00000395334.6);AK4(ENST00000327299.7)	83074;82793;82420
cg00499595	neg	3772			age		8	42072523
cg00500229	pos	75	1.42e-06		age		1	243054071	RP11-498M14.2(ENST00000620291.1)	522			Island
cg00500705		603	1.3215e-133		age		12	114029659					Island
cg00501169	neg	4	1.79e-06		age		1	108769254	NBPF4(ENST00000415641.7);NBPF4(ENST00000613157.2)	17435;17449
cg00503302	pos	425	3.61e-06	0.0154	age		3	62355319	RP11-204J18.3(ENST00000495542.5);RP11-204J18.3(ENST00000490916.5)	-314;-318			S_Shore
cg00503840		247	1.33e-10		age		7	96650509	DLX5(ENST00000222598.5);DLX5(ENST00000493764.1)	3634;3630	Alzheimer disease and age of onset(rs75290158)	1950	S_Shelf
cg00503840	pos	3790	6.87722e-10		5 years old	birth	7	96650509	DLX5(ENST00000222598.5);DLX5(ENST00000493764.1)	3634;3630	Alzheimer disease and age of onset(rs75290158)	1950	S_Shelf
cg00503840	pos	102			age		7	96650509	DLX5(ENST00000222598.5);DLX5(ENST00000493764.1)	3634;3630	Alzheimer disease and age of onset(rs75290158)	1950	S_Shelf
cg00503840	pos	4	1.92e-09	0.00211732	age		7	96650509	DLX5(ENST00000222598.5);DLX5(ENST00000493764.1)	3634;3630	Alzheimer disease and age of onset(rs75290158)	1950	S_Shelf
cg00503840	pos	5923			age		7	96650509	DLX5(ENST00000222598.5);DLX5(ENST00000493764.1)	3634;3630	Alzheimer disease and age of onset(rs75290158)	1950	S_Shelf
cg00503840	pos	237	0		aging		7	96650509	DLX5(ENST00000222598.5);DLX5(ENST00000493764.1)	3634;3630	Alzheimer disease and age of onset(rs75290158)	1950	S_Shelf
cg00503840	pos				age		7	96650509	DLX5(ENST00000222598.5);DLX5(ENST00000493764.1)	3634;3630	Alzheimer disease and age of onset(rs75290158)	1950	S_Shelf
cg00503840	pos	20	1.73e-39		age		7	96650509	DLX5(ENST00000222598.5);DLX5(ENST00000493764.1)	3634;3630	Alzheimer disease and age of onset(rs75290158)	1950	S_Shelf
cg00503840	pos	124	2.05e-13		aging		7	96650509	DLX5(ENST00000222598.5);DLX5(ENST00000493764.1)	3634;3630	Alzheimer disease and age of onset(rs75290158)	1950	S_Shelf
cg00503840	pos	679	2.29e-09		aging		7	96650509	DLX5(ENST00000222598.5);DLX5(ENST00000493764.1)	3634;3630	Alzheimer disease and age of onset(rs75290158)	1950	S_Shelf
cg00503840	pos	120	1e-05		age		7	96650509	DLX5(ENST00000222598.5);DLX5(ENST00000493764.1)	3634;3630	Alzheimer disease and age of onset(rs75290158)	1950	S_Shelf
cg00504599	pos	231	4.14e-05		age		17	79428036	BAHCC1(ENST00000584436.7);BAHCC1(ENST00000307745.8);BAHCC1(ENST00000578541.1)	58761;54496;1619			S_Shore
cg00504629	pos	4068			age		19	47026472	PPP5D1(ENST00000602017.5);PPP5D1(ENST00000414155.5)	77717;77985
cg00505001	pos	2669	3.05e-06		aging		13	36049807	NBEA(ENST00000400445.7);NBEA(ENST00000310336.8);NBEA(ENST00000629018.2);NBEA(ENST00000379939.6);NBEA(ENST00000537702.5);MAB21L1(ENST00000379919.5)	533383;533351;533351;533010;-1079;1539			S_Shelf
cg00506049	pos	4063	2.63e-74	0.133588	5 years	birth	7	75887380	SRRM3(ENST00000611745.1);SRRM3(ENST00000479294.2)	56162;23080			N_Shore
cg00506306	neg	2144	1.10435e-10		5 years old	birth	7	51207974	COBL(ENST00000431948.5);COBL(ENST00000445054.5);COBL(ENST00000265136.11);COBL(ENST00000395542.6);COBL(ENST00000452534.5);COBL(ENST00000395540.6);COBL(ENST00000441453.5);COBL(ENST00000632460.1)	50666;53158;176522;176541;53312;176541;176487;176486
cg00506950	pos	1490	6.31e-23		aging		23	123357817	STAG2(ENST00000469481.1)	263272
cg00507010	neg	495			age		11	34911764	APIP(ENST00000532428.6);APIP(ENST00000395787.3);APIP(ENST00000527830.1)	524;26282;26134
cg00507154	neg	2441	8.27e-85	-0.112885	5 years	birth	19	50192739	C19orf76(ENST00000420022.3);CTB-33G10.6(ENST00000596472.1);CPT1C(ENST00000594038.5)	818;1091;-1416			S_Shore
cg00509431	pos	3138	5.95e-06		aging		6	143999465	PHACTR2(ENST00000367584.8);PHACTR2(ENST00000427704.6);PHACTR2(ENST00000305766.10);PHACTR2(ENST00000440869.6);PHACTR2(ENST00000367582.7);PHACTR2(ENST00000402863.3);PHACTR2(ENST00000451827.6);PHACTR2(ENST00000542769.5);PHACTR2(ENST00000397980.3);PHACTR2(ENST00000545919.1)	141483;70148;70143;363;345;309;304;280;260;155			Island
cg00509772	pos	3307	8.64e-79	0.101567	5 years	birth	20	32273129	E2F1(ENST00000343380.5)	1081			N_Shore
cg00510505	neg	6435	7.94e-05		aging		12	13196820	FAM234B(ENST00000197268.12);FAM234B(ENST00000416494.6)	-398;-495			N_Shore
cg00511674	pos	741	9.78e-285		aging		16	78080068	RP11-281J9.2(ENST00000563114.1);CLEC3A(ENST00000567430.1)	13283;23656	Colorectal or endometrial cancer(rs11150038)	-3509	Island
cg00512279	pos	313	7.78e-05		age		10	119000991	RP11-501J20.5(ENST00000425264.1);SLC18A2(ENST00000298472.10);SLC18A2(ENST00000497497.1);SLC18A2(ENST00000644641.1)	443;407;387;361			Island
cg00513220	pos	4032	9.88e-07		aging		1	220922123	MARC2(ENST00000469583.1);MARC2(ENST00000359316.6);MARC2(ENST00000366913.7)	556;512;447			Island
cg00513288	pos	5301	1.82e-66	0.101735	5 years	birth	19	2358394			Parkinson's disease(rs62120679)	4925	S_Shelf
cg00513676	neg	9829	2.14768e-08		5 years old	birth	12	14772144	RP11-695J4.2(ENST00000545424.5);RP11-695J4.2(ENST00000542401.1);GUCY2C(ENST00000261170.4)	51460;51219;77375
cg00514473	pos	2205	1.43e-06		aging		4	174449596	HAND2(ENST00000503024.1);HAND2(ENST00000359562.4);HAND2(ENST00000621866.1);HAND2(ENST00000505300.1);HAND2-AS1(ENST00000512099.5);HAND2-AS1(ENST00000647267.1);HAND2-AS1(ENST00000515310.5);HAND2-AS1(ENST00000645435.1);HAND2-AS1(ENST00000561655.2);HAND2-AS1(ENST00000647106.1)	467;1784;844;1761;1175;-6;-155;-172;-197;-254	Atrial fibrillation(rs17059534)	-4694	S_Shore
cg00514895	pos	636	1.78e-05		age		4	8594413	GPR78(ENST00000514302.5);CPZ(ENST00000360986.8);CPZ(ENST00000382480.6);CPZ(ENST00000506287.1);CPZ(ENST00000515606.1);CPZ(ENST00000315782.6);CPZ(ENST00000514602.1);CPZ(ENST00000504070.2);CPZ(ENST00000514875.1)	14361;26;26;-22;-40;-70;-96;-111;-148			Island
cg00515023	neg	2982			age		15	38539782
cg00516222	pos	369	5.84e-11		age		17	27949795	RP11-68I3.2(ENST00000581474.1);CORO6(ENST00000388767.7);CORO6(ENST00000345068.9);CORO6(ENST00000459686.5);CORO6(ENST00000580212.5);CORO6(ENST00000467534.5);CORO6(ENST00000584969.5);CORO6(ENST00000577909.1);CORO6(ENST00000492276.6);CORO6(ENST00000584602.1);RP11-68I3.10(ENST00000582367.1)	62230;-1354;122;122;-1277;65;-1356;130;119;127;-523			Island
cg00516222	pos	74	2.02e-09	0.0144	age		17	27949795	RP11-68I3.2(ENST00000581474.1);CORO6(ENST00000388767.7);CORO6(ENST00000345068.9);CORO6(ENST00000459686.5);CORO6(ENST00000580212.5);CORO6(ENST00000467534.5);CORO6(ENST00000584969.5);CORO6(ENST00000577909.1);CORO6(ENST00000492276.6);CORO6(ENST00000584602.1);RP11-68I3.10(ENST00000582367.1)	62230;-1354;122;122;-1277;65;-1356;130;119;127;-523			Island
cg00518190	neg	383	0.000169469		age		1	6294768	ICMT(ENST00000343813.9);ICMT(ENST00000489498.5);ICMT(ENST00000474756.1)	1232;1264;1264	Resting heart rate(rs9970334)	1470	N_Shore
cg00519063	neg	5784	1.05e-62	-0.118431	5 years	birth	1	94373434	GCLM(ENST00000370238.7);GCLM(ENST00000615724.1);GCLM(ENST00000467772.1);GCLM(ENST00000462183.1)	1532;1578;912;1046			N_Shore
cg00519069	neg	6015	1.21e-60	-0.150144	5 years	birth	19	14491737	ADGRE5(ENST00000587728.5);ADGRE5(ENST00000358600.7);ADGRE5(ENST00000587535.3);ADGRE5(ENST00000587606.5);ADGRE5(ENST00000586517.5);ADGRE5(ENST00000591080.4);ADGRE5(ENST00000357355.7);ADGRE5(ENST00000592261.6);ADGRE5(ENST00000242786.5)	424;-231;-440;-491;-491;-493;-510;-519;-519	Parental extreme longevity (95 years and older)(rs144790747);Mean platelet volume(rs111896493)	-4390;331
cg00519069	neg	2930	2.93024e-10		5 years old	birth	19	14491737	ADGRE5(ENST00000587728.5);ADGRE5(ENST00000358600.7);ADGRE5(ENST00000587535.3);ADGRE5(ENST00000587606.5);ADGRE5(ENST00000586517.5);ADGRE5(ENST00000591080.4);ADGRE5(ENST00000357355.7);ADGRE5(ENST00000592261.6);ADGRE5(ENST00000242786.5)	424;-231;-440;-491;-491;-493;-510;-519;-519	Parental extreme longevity (95 years and older)(rs144790747);Mean platelet volume(rs111896493)	-4390;331
cg00519104	pos	2943	4.55e-06		aging		1	16482611	EPHA2(ENST00000358432.7);EPHA2(ENST00000461614.1);RP11-276H7.2(ENST00000424774.1)	-29;-64;905			Island
cg00519208	pos	7857	9.02207e-09		5 years old	birth	1	93258319	EVI5(ENST00000370331.5);EVI5(ENST00000540033.2)	-358;-358
cg00520135	pos	2344	1.66e-85	0.128686	5 years	birth	15	63333846	TPM1(ENST00000288398.10);TPM1(ENST00000560975.5);TPM1(ENST00000358278.7);TPM1(ENST00000610733.1);TPM1(ENST00000560445.1);TPM1(ENST00000403994.7);TPM1(ENST00000561425.5);TPM1(ENST00000558314.5);TPM1(ENST00000357980.8);TPM1(ENST00000558347.5);TPM1(ENST00000559556.5);TPM1(ENST00000267996.11);TPM1(ENST00000559397.6);TPM1(ENST00000561266.6);TPM1(ENST00000560970.6)	-985;-1037;-1038;-1040;-1100;-1103;-1104;-1104;-1104;-1108;-1111;-1111;-1123;-1130;-1183	Platelet count(rs3809566)	-122	N_Shore
cg00520135	pos	8845	1.43853e-08		5 years old	birth	15	63333846	TPM1(ENST00000288398.10);TPM1(ENST00000560975.5);TPM1(ENST00000358278.7);TPM1(ENST00000610733.1);TPM1(ENST00000560445.1);TPM1(ENST00000403994.7);TPM1(ENST00000561425.5);TPM1(ENST00000558314.5);TPM1(ENST00000357980.8);TPM1(ENST00000558347.5);TPM1(ENST00000559556.5);TPM1(ENST00000267996.11);TPM1(ENST00000559397.6);TPM1(ENST00000561266.6);TPM1(ENST00000560970.6)	-985;-1037;-1038;-1040;-1100;-1103;-1104;-1104;-1104;-1108;-1111;-1111;-1123;-1130;-1183	Platelet count(rs3809566)	-122	N_Shore
cg00520708	neg	3717	6.50309e-10		5 years old	birth	5	134181266	DDX46(ENST00000507053.1);C5orf24(ENST00000338051.4);C5orf24(ENST00000394976.3);C5orf24(ENST00000504727.1);C5orf24(ENST00000435259.2);C5orf24(ENST00000508791.1)	26660;-104;-412;-520;-578;-670			N_Shore
cg00521239	neg	7391	4.09e-42	-0.111076	5 years	birth	8	145015964	PLEC(ENST00000357649.6);PLEC(ENST00000354589.7);PLEC(ENST00000398774.6);PLEC(ENST00000322810.8);PLEC(ENST00000354958.6);PLEC(ENST00000356346.7);PLEC(ENST00000436759.6);PLEC(ENST00000527096.5);PLEC(ENST00000528025.5);PLEC(ENST00000526416.5);PLEC(ENST00000527816.5);PLEC(ENST00000528131.1);PLEC(ENST00000532346.1)	728;2162;2941;9080;12124;31733;34938;33573;33579;4609;4751;17003;33423			N_Shore
cg00521255		75	9.08e-16		old individuals	young individuals	5	139726689	HBEGF(ENST00000230990.6)	-473			S_Shore
cg00521464	pos	2768	2.22e-82	0.106624	5 years	birth	17	72872308					S_Shelf
cg00521883	neg	9977	2.27725e-08		5 years old	birth	14	106366513	IGHD1-14(ENST00000451044.1)	-1
cg00522231	neg	6686	3.32e-54	-0.106639	5 years	birth	2	9549277	ITGB1BP1(ENST00000360635.7);ITGB1BP1(ENST00000238091.8);ITGB1BP1(ENST00000355346.8);ITGB1BP1(ENST00000483795.5);ITGB1BP1(ENST00000490426.5);ITGB1BP1(ENST00000497031.5);ITGB1BP1(ENST00000464228.5);ITGB1BP1(ENST00000460720.5);ITGB1BP1(ENST00000465527.5);ITGB1BP1(ENST00000359712.7);ITGB1BP1(ENST00000488451.5);ITGB1BP1(ENST00000470507.1);ITGB1BP1(ENST00000456913.6);ITGB1BP1(ENST00000482798.5);ITGB1BP…	14081;14358;14399;14308;14314;14296;14352;-849;3569;14102;14332;-744;14282;13418;11146;14374;14028
cg00522276	neg	832	1.42e-101	-0.231918	5 years	birth	8	67452722					N_Shore
cg00522276	neg	1137	1.54998e-11		5 years old	birth	8	67452722					N_Shore
cg00522377	neg	1246	6.44e-31		aging		23	114265462
cg00523400	pos	2098	1.04201e-10		5 years old	birth	20	42071169
cg00524486	neg	1271	1.08e-07	-0.00683195	old Swedish twins		11	1244110	MUC5B(ENST00000525715.5);MUC5B(ENST00000529681.5)	-186;-186	Idiopathic pulmonary fibrosis(rs35705950)	-2889	N_Shelf
cg00524486	neg	793	4.47e-09		aging		11	1244110	MUC5B(ENST00000525715.5);MUC5B(ENST00000529681.5)	-186;-186	Idiopathic pulmonary fibrosis(rs35705950)	-2889	N_Shelf
cg00525011	neg	1477	3.19e-93	-0.159592	5 years	birth	16	122031	RHBDF1(ENST00000262316.10);RHBDF1(ENST00000487201.1);RHBDF1(ENST00000450643.5);RHBDF1(ENST00000472390.1)	598;588;4323;4309	Glioblastoma(rs2562152)	1865	Island
cg00525011	neg	4947	1.71001e-09		5 years old	birth	16	122031	RHBDF1(ENST00000262316.10);RHBDF1(ENST00000487201.1);RHBDF1(ENST00000450643.5);RHBDF1(ENST00000472390.1)	598;588;4323;4309	Glioblastoma(rs2562152)	1865	Island
cg00525383	pos	1024	4.12e-66		aging		23	136647793	RP1-137H15.2(ENST00000442841.1);ZIC3(ENST00000287538.9);ZIC3(ENST00000370606.3)	-1247;-508;-884			Island
cg00525823		901	6.8204e-114		age		18	11148510	PIEZO2(ENST00000302079.10);PIEZO2(ENST00000383408.6);PIEZO2(ENST00000580640.5);PIEZO2(ENST00000503781.7);PIEZO2(ENST00000582913.5)	77;251;77;77;77			Island
cg00526336	pos	6863	5.47402e-09		5 years old	birth	1	230415902	GALNT2(ENST00000485438.1);GALNT2(ENST00000366672.4)	24798;212946			S_Shore
cg00528464	pos	224	3.73e-05		age		1	52498993	TXNDC12(ENST00000371626.8);TXNDC12(ENST00000472624.5);KTI12(ENST00000371614.1);RP11-91A18.4(ENST00000425802.1)	22850;21855;495;-70			Island
cg00529958	pos	1042	1.12e-08		aging		13	100624288	ZIC5(ENST00000267294.4)	-125			Island
cg00529958	pos	772	2.89e-282		aging		13	100624288	ZIC5(ENST00000267294.4)	-125			Island
cg00529958	pos	1842	7.03e-07		aging		13	100624288	ZIC5(ENST00000267294.4)	-125			Island
cg00529958	pos	1640	4.7062e-11		5 years old	birth	13	100624288	ZIC5(ENST00000267294.4)	-125			Island
cg00530414	neg	5180	2.71e-67	-0.101575	5 years	birth	16	18800193	RPS15A(ENST00000322989.8);RPS15A(ENST00000572008.5);RPS15A(ENST00000563390.5);RPS15A(ENST00000574723.5);RPS15A(ENST00000576436.5);RPS15A(ENST00000562935.5);RPS15A(ENST00000569365.6);RPS15A(ENST00000576008.5);RPS15A(ENST00000565420.5);RPS15A(ENST00000569083.1);RPS15A(ENST00000573554.1);RP11-1035H13.3(ENST00000567078.2)	1463;1463;1512;1491;266;1463;1463;1491;1389;248;1469;12648			N_Shore
cg00530564	neg	535	7.84e-06	-0.0141	age		12	125036429	NCOR2(ENST00000458234.5);NCOR2(ENST00000542565.1)	15581;15706	Cognitive performance(rs12423712)	-2496	N_Shelf
cg00531246							13	114174973	TMCO3(ENST00000434316.6);TMCO3(ENST00000375391.5);TMCO3(ENST00000474393.5);TMCO3(ENST00000462877.5);TMCO3(ENST00000465556.1)	29663;29615;29562;20637;112
cg00531628	pos	1222	9.19e-08	0.00851142	old Swedish twins		2	163174891	IFIH1(ENST00000263642.2);IFIH1(ENST00000421365.2);GCA(ENST00000473240.5);GCA(ENST00000446271.5);GCA(ENST00000429691.6)	322;303;-459;-503;-653
cg00532474	pos	6625	4.77405e-09		5 years old	birth	18	43652594	PSTPIP2(ENST00000589328.5);PSTPIP2(ENST00000409746.5);PSTPIP2(ENST00000587042.1)	-371;-368;-356			S_Shore
cg00532474	pos	2771	2.29e-82	0.206727	5 years	birth	18	43652594	PSTPIP2(ENST00000589328.5);PSTPIP2(ENST00000409746.5);PSTPIP2(ENST00000587042.1)	-371;-368;-356			S_Shore
cg00533183	pos	681	1.57e-05	0.0135	age		6	32810742	PSMB8(ENST00000490613.1);PSMB8(ENST00000395339.7);PSMB8(ENST00000374882.7);PSMB8(ENST00000374881.2);PSMB8(ENST00000484003.1);XXbac-BPG246D15.8(ENST00000453426.1);XXbac-BPG246D15.8(ENST00000458296.1);XXbac-BPG246D15.8(ENST00000413039.5);XXbac-BPG246D15.8(ENST00000429600.1);XXbac-BPG246D15.8(ENST00000412095.1);XXbac-BPG246D15.8(ENST00000415067.1);PSMB9(ENST00000395330.5)	-931;1055;1082;1738;1686;-1121;-1143;-1168;-1168;-1169;-1173;-1171	Nephropathy(rs9357155);IgA nephropathy(rs2071543)	-894;887	N_Shore
cg00533407	neg	5306			age		7	150745278	ASIC3(ENST00000357922.8);ASIC3(ENST00000377904.8);ASIC3(ENST00000349064.9);ASIC3(ENST00000468325.5);ASIC3(ENST00000297512.12)	-101;-327;-497;-576;-695			S_Shelf
cg00533407	neg	6424	7.91e-05		aging		7	150745278	ASIC3(ENST00000357922.8);ASIC3(ENST00000377904.8);ASIC3(ENST00000349064.9);ASIC3(ENST00000468325.5);ASIC3(ENST00000297512.12)	-101;-327;-497;-576;-695			S_Shelf
cg00533407	neg	1436	3.34e-08		aging		7	150745278	ASIC3(ENST00000357922.8);ASIC3(ENST00000377904.8);ASIC3(ENST00000349064.9);ASIC3(ENST00000468325.5);ASIC3(ENST00000297512.12)	-101;-327;-497;-576;-695			S_Shelf
cg00533891	neg	76	6.14e-06		age		10	80919242	ZMIZ1(ENST00000334512.9)	90450	Height(rs779933)	-725
cg00533891	neg	641	4.26e-09	-0.00943868	old Swedish twins		10	80919242	ZMIZ1(ENST00000334512.9)	90450	Height(rs779933)	-725
cg00533923	pos	112	1.09e-05		age		6	116892543	RWDD1(ENST00000466444.6);RWDD1(ENST00000368590.9);RWDD1(ENST00000487832.6);RWDD1(ENST00000517800.5);RWDD1(ENST00000518117.5)	13;-29;-109;-129;-183			Island
cg00534380	pos	8817	1.41789e-08		5 years old	birth	2	101766586	TBC1D8(ENST00000376840.8);TBC1D8(ENST00000409318.1);TBC1D8(ENST00000463469.5)	1129;1260;102742			N_Shore
cg00534380	pos	2787	2.78e-82	0.126085	5 years	birth	2	101766586	TBC1D8(ENST00000376840.8);TBC1D8(ENST00000409318.1);TBC1D8(ENST00000463469.5)	1129;1260;102742			N_Shore
cg00537196	neg	3220	3.9683e-10		5 years old	birth	14	52688271
cg00538381	pos	7034	6.08054e-09		5 years old	birth	2	20864068					N_Shore
cg00538381	pos	2108	1.87e-87	0.243884	5 years	birth	2	20864068					N_Shore
cg00540067	pos	3555			age		3	126074344	KLF15(ENST00000296233.3);KLF15(ENST00000509675.1)	1941;-1216			N_Shore
cg00540640	pos	2382	1.49139e-10		5 years old	birth	6	170125483	PHF10(ENST00000366780.8);PHF10(ENST00000339209.8);PHF10(ENST00000621772.4);PHF10(ENST00000480008.1);PHF10(ENST00000612128.1);RP1-266L20.2(ENST00000413088.1);RP1-266L20.4(ENST00000430250.1)	-1456;-1332;179;-1382;-1382;467;-117
cg00541293	neg	615			age		4	53455549
cg00541544	neg	1641	1.74e-91	-0.179408	5 years	birth	22	39150255	SUN2(ENST00000405510.5);SUN2(ENST00000405018.5);SUN2(ENST00000406622.5);SUN2(ENST00000438058.5);SUN2(ENST00000456894.5);SUN2(ENST00000420859.5);SUN2(ENST00000452294.5);SUN2(ENST00000494273.1);SUN2(ENST00000433561.5);SUN2(ENST00000417332.5);SUN2(ENST00000439339.1)	1278;1749;39893;1750;743;701;732;693;1384;525;1179	Resting heart rate(rs2076028)	195	N_Shore
cg00541544	neg	3136	3.65668e-10		5 years old	birth	22	39150255	SUN2(ENST00000405510.5);SUN2(ENST00000405018.5);SUN2(ENST00000406622.5);SUN2(ENST00000438058.5);SUN2(ENST00000456894.5);SUN2(ENST00000420859.5);SUN2(ENST00000452294.5);SUN2(ENST00000494273.1);SUN2(ENST00000433561.5);SUN2(ENST00000417332.5);SUN2(ENST00000439339.1)	1278;1749;39893;1750;743;701;732;693;1384;525;1179	Resting heart rate(rs2076028)	195	N_Shore
cg00541638	neg	7130	3.68e-48	-0.125318	5 years	birth	16	9056115	USP7(ENST00000344836.8);USP7(ENST00000563961.5);USP7(ENST00000569230.5);USP7(ENST00000566273.5);RP11-77H9.8(ENST00000564485.1)	1226;1164;2256;354;-448			N_Shore
cg00541718	neg	7028	8.13e-50	-0.114573	5 years	birth	7	630823	PRKAR1B(ENST00000544935.5);PRKAR1B(ENST00000537384.5);PRKAR1B(ENST00000406797.5);PRKAR1B(ENST00000403562.5);PRKAR1B(ENST00000360274.8);PRKAR1B(ENST00000400758.6);PRKAR1B(ENST00000430040.5)	121754;136155;122021;136464;121386;11497;121754			N_Shore
cg00543288	neg	2617	2.00658e-10		5 years old	birth	18	45748855	ZBTB7C(ENST00000590800.5);ZBTB7C(ENST00000585404.5);ZBTB7C(ENST00000589619.5);ZBTB7C(ENST00000586743.5);ZBTB7C(ENST00000589077.5);ZBTB7C(ENST00000592656.5);ZBTB7C(ENST00000589194.5);ZBTB7C(ENST00000591279.5);ZBTB7C(ENST00000590855.5);ZBTB7C(ENST00000587107.5);ZBTB7C(ENST00000588970.5);ZBTB7C(ENST00000586525.5);ZBTB7C(ENST00000592387.5);ZBTB7C(ENST00000588053.5);ZBTB7C(ENST00000591405.5);ZBTB7C(EN…	186938;115907;115907;115907;115907;115907;186808;186808;186808;186808;186808;186808;186808;153102;153124;153141;188268;153080;153080;153080;153080;153080;153080
cg00543315	neg	2561	1.89514e-10		5 years old	birth	11	121633759
cg00543976	pos	7622	7.97225e-09		5 years old	birth	1	112058750	TMIGD3(ENST00000369717.8);TMIGD3(ENST00000443498.5)	47834;47806			S_Shore
cg00546897	neg	360	0.0003		age		21	45232232	AP001053.11(ENST00000400385.2)	216
cg00547103	neg	1770	2.56e-90	-0.166939	5 years	birth	4	159092089	FAM198B(ENST00000585682.5);FAM198B(ENST00000296530.12);FAM198B(ENST00000393807.9);FAM198B(ENST00000593260.1);FAM198B(ENST00000589306.1);FAM198B(ENST00000592057.1);RP11-597D13.9(ENST00000503611.5);RP11-597D13.9(ENST00000509463.5);RP11-597D13.9(ENST00000505532.5)	2113;1799;2113;-559;2086;2109;185;-291;-436
cg00547103	neg	3023	3.25966e-10		5 years old	birth	4	159092089	FAM198B(ENST00000585682.5);FAM198B(ENST00000296530.12);FAM198B(ENST00000393807.9);FAM198B(ENST00000593260.1);FAM198B(ENST00000589306.1);FAM198B(ENST00000592057.1);RP11-597D13.9(ENST00000503611.5);RP11-597D13.9(ENST00000509463.5);RP11-597D13.9(ENST00000505532.5)	2113;1799;2113;-559;2086;2109;185;-291;-436
cg00547143	pos	1416	7.78e-94	0.147117	5 years	birth	11	68450618	GAL(ENST00000538401.1);GAL(ENST00000265643.3)	-629;-1325			N_Shore
cg00547143	pos	4004	8.25347e-10		5 years old	birth	11	68450618	GAL(ENST00000538401.1);GAL(ENST00000265643.3)	-629;-1325			N_Shore
cg00548268	pos	634	1.87e-09		aging		7	98245830	NPTX2(ENST00000265634.3)	-779			Island
cg00548268	pos	2111	1.21e-06		aging		7	98245830	NPTX2(ENST00000265634.3)	-779			Island
cg00548268	pos	65	1e-06		age		7	98245830	NPTX2(ENST00000265634.3)	-779			Island
cg00548268	pos	51	1.25e-29		age		7	98245830	NPTX2(ENST00000265634.3)	-779			Island
cg00549219	neg	353	9.69e-05		age		5	177370476	RP11-423H2.1(ENST00000507037.5);RP11-1252I4.2(ENST00000511650.1)	67220;3853			S_Shelf
cg00549412	neg	384	3.49e-10	-0.00883142	old Swedish twins		21	43933482	SLC37A1(ENST00000419522.5);SLC37A1(ENST00000398341.7);SLC37A1(ENST00000471277.5);SLC37A1(ENST00000352133.2);SLC37A1(ENST00000398343.2)	17354;13740;-520;-542;-1152			N_Shore
cg00549412	neg	6470	8.09e-05		aging		21	43933482	SLC37A1(ENST00000419522.5);SLC37A1(ENST00000398341.7);SLC37A1(ENST00000471277.5);SLC37A1(ENST00000352133.2);SLC37A1(ENST00000398343.2)	17354;13740;-520;-542;-1152			N_Shore
cg00549798	pos	6683	2.93e-54	0.102576	5 years	birth	22	40814431	MKL1(ENST00000355630.7);MKL1(ENST00000614754.4);MKL1(ENST00000620651.4);MKL1(ENST00000396617.7);MKL1(ENST00000402042.5);MKL1(ENST00000407029.5);MKL1(ENST00000618417.1);MKL1(ENST00000618196.5);MKL1(ENST00000477468.1)	218258;17883;17883;218258;218264;45007;133884;115208;-693	Number of common colds(rs729982)	-3485	N_Shore
cg00550955	pos	5469	2.41674e-09		5 years old	birth	22	22012657	KB-1440D3.16(ENST00000498589.1);KB-1440D3.15(ENST00000641967.1)	6098;557			S_Shore
cg00550955	pos	2103	1.59e-87	0.132366	5 years	birth	22	22012657	KB-1440D3.16(ENST00000498589.1);KB-1440D3.15(ENST00000641967.1)	6098;557			S_Shore
cg00550955	pos	1937			age		22	22012657	KB-1440D3.16(ENST00000498589.1);KB-1440D3.15(ENST00000641967.1)	6098;557			S_Shore
cg00551345	pos	6058	3.43334e-09		5 years old	birth	11	64527494	PYGM(ENST00000377432.7);PYGM(ENST00000164139.3)	-48;275	Urate levels(rs589691)	-2278
cg00552245	neg	1403	1.76e-25		aging		23	95691700
cg00552574	neg	459	3.36704e-05		10 years old	5 years old	9	130454217	STXBP1(ENST00000636509.2);STXBP1(ENST00000626539.3);STXBP1(ENST00000373302.7);STXBP1(ENST00000637953.1);STXBP1(ENST00000635950.2);STXBP1(ENST00000636962.2);STXBP1(ENST00000637464.1);STXBP1(ENST00000637060.1);STXBP1(ENST00000637173.2);STXBP1(ENST00000373299.4);STXBP1(ENST00000626416.2);STXBP1(ENST00000628768.1);RP11-56D16.8(ENST00000624141.1);PTRH1(ENST00000641641.1);MIR3911(ENST00000577791.1)	80133;80104;79731;79716;79716;79716;79690;79673;79673;79655;30479;1804;-1098;3021;-1143			N_Shore
cg00552704	pos	8484	1.22883e-08		5 years old	birth	6	32121420	PRRT1(ENST00000375150.6);XXbac-BPG300A18.14(ENST00000428778.5);XXbac-BPG300A18.14(ENST00000486917.1);XXbac-BPG300A18.15(ENST00000497552.5);XXbac-BPG300A18.15(ENST00000485392.5);XXbac-BPG300A18.15(ENST00000498575.1);XXbac-BPG300A18.15(ENST00000494332.5);XXbac-BPG300A18.15(ENST00000475826.1);PPT2(ENST00000414204.5);PPT2(ENST00000361568.6);PPT2(ENST00000478521.5);PPT2(ENST00000395523.5);PPT2(ENST000…	-560;730;317;265;690;722;696;683;202;120;101;66;-356;-452;-495;-524;-554;-810;-1375;-202;-427;-579;-821;-944	Asparaginase hypersensitivity in acute lymphoblastic leukemia(rs3096696)	1052	S_Shelf
cg00553487	neg	2665	3.93e-83	-0.110018	5 years	birth	19	42570406	GRIK5(ENST00000262895.7);GRIK5(ENST00000593562.5);GRIK5(ENST00000301218.8);GRIK5(ENST00000594528.1)	-484;3244;-449;-449
cg00553487	neg	466	1.02e-09	-0.00852579	old Swedish twins		19	42570406	GRIK5(ENST00000262895.7);GRIK5(ENST00000593562.5);GRIK5(ENST00000301218.8);GRIK5(ENST00000594528.1)	-484;3244;-449;-449
cg00553886	pos	7286	6.83665e-09		5 years old	birth	11	12696980	TEAD1(ENST00000527636.5);TEAD1(ENST00000527376.1);TEAD1(ENST00000527575.5);TEAD1(ENST00000334310.10)	842;816;-70;-70	Height(rs7926971)	1060	Island
cg00554413	pos	1276	2.19e-08		aging		1	59042113	TACSTD2(ENST00000371225.3)	1332			Island
cg00554413	pos	1334	1.8e-07		aging		1	59042113	TACSTD2(ENST00000371225.3)	1332			Island
cg00554413		225	1.7215e-181		age		1	59042113	TACSTD2(ENST00000371225.3)	1332			Island
cg00554833	neg	2248			age		10	50520086	C10orf71(ENST00000374144.7);C10orf71(ENST00000470615.1)	12848;12767	Alzheimer disease and age of onset(rs117850870)	3662
cg00554969	pos	1518	2.6e-22		aging		23	79278012	TBX22(ENST00000626498.2);TBX22(ENST00000373296.7);TBX22(ENST00000476373.1);TBX22(ENST00000373294.8);TBX22(ENST00000626877.1)	7757;7757;7744;271;-556
cg00558156	pos	3023	4.2e-07		aging		8	23261618	LOXL2(ENST00000389131.7);LOXL2(ENST00000523833.2);LOXL2(ENST00000524144.5);LOXL2(ENST00000520871.1);LOXL2(ENST00000524168.1);LOXL2(ENST00000519243.1);LOXL2(ENST00000524075.1);ENTPD4(ENST00000518471.5);ENTPD4(ENST00000356206.10);ENTPD4(ENST00000521321.5)	135;21;21186;21223;-29;121;21196;32987;53590;32872			Island
cg00560542		555	1.1182e-137		age		10	75407634	SYNPO2L(ENST00000372873.8);SYNPO2L(ENST00000394810.2)	3153;8196			Island
cg00561183	neg	92	3.55936e-06		10 years old	5 years old	1	64509006	ROR1(ENST00000371080.5);ROR1(ENST00000371079.5);ROR1(ENST00000482426.1);ROR1(ENST00000545203.2)	269313;269292;268045;34031
cg00562801	pos	8609	1.29245e-08		5 years old	birth	19	46268001	AC074212.5(ENST00000559756.1)	-42			N_Shelf
cg00563932	neg	2696	6.48e-83	-0.142302	5 years	birth	9	139871049	PTGDS(ENST00000640716.1);PTGDS(ENST00000413913.2);PTGDS(ENST00000457950.5);PTGDS(ENST00000371625.7);PTGDS(ENST00000371623.5);RP11-229P13.28(ENST00000471521.5)	1505;1503;-908;-908;-919;-921			N_Shore
cg00563932	neg	240	3.63e-17		age		9	139871049	PTGDS(ENST00000640716.1);PTGDS(ENST00000413913.2);PTGDS(ENST00000457950.5);PTGDS(ENST00000371625.7);PTGDS(ENST00000371623.5);RP11-229P13.28(ENST00000471521.5)	1505;1503;-908;-908;-919;-921			N_Shore
cg00563932	neg	6506	8.25e-05		aging		9	139871049	PTGDS(ENST00000640716.1);PTGDS(ENST00000413913.2);PTGDS(ENST00000457950.5);PTGDS(ENST00000371625.7);PTGDS(ENST00000371623.5);RP11-229P13.28(ENST00000471521.5)	1505;1503;-908;-908;-919;-921			N_Shore
cg00563932	neg	36			age		9	139871049	PTGDS(ENST00000640716.1);PTGDS(ENST00000413913.2);PTGDS(ENST00000457950.5);PTGDS(ENST00000371625.7);PTGDS(ENST00000371623.5);RP11-229P13.28(ENST00000471521.5)	1505;1503;-908;-908;-919;-921			N_Shore
cg00563932	neg	4600			age		9	139871049	PTGDS(ENST00000640716.1);PTGDS(ENST00000413913.2);PTGDS(ENST00000457950.5);PTGDS(ENST00000371625.7);PTGDS(ENST00000371623.5);RP11-229P13.28(ENST00000471521.5)	1505;1503;-908;-908;-919;-921			N_Shore
cg00563932	neg	395	3.9e-10	-0.0071368	old Swedish twins		9	139871049	PTGDS(ENST00000640716.1);PTGDS(ENST00000413913.2);PTGDS(ENST00000457950.5);PTGDS(ENST00000371625.7);PTGDS(ENST00000371623.5);RP11-229P13.28(ENST00000471521.5)	1505;1503;-908;-908;-919;-921			N_Shore
cg00563932	neg	29	8e-08		age		9	139871049	PTGDS(ENST00000640716.1);PTGDS(ENST00000413913.2);PTGDS(ENST00000457950.5);PTGDS(ENST00000371625.7);PTGDS(ENST00000371623.5);RP11-229P13.28(ENST00000471521.5)	1505;1503;-908;-908;-919;-921			N_Shore
cg00564163	pos	135	1e-05		age		7	87935979	STEAP4(ENST00000380079.8);STEAP4(ENST00000301959.9);STEAP4(ENST00000414498.1)	227;224;216
cg00565688	pos	142	1e-05		age		1	3568212	WRAP73(ENST00000465916.5);TP73(ENST00000378295.8);TP73(ENST00000604074.5);TP73(ENST00000354437.8);TP73(ENST00000357733.7);TP73(ENST00000346387.8)	1113;-872;-872;-917;-917;-917			Island
cg00565688	pos	104	1.46e-05	0.00340856	age		1	3568212	WRAP73(ENST00000465916.5);TP73(ENST00000378295.8);TP73(ENST00000604074.5);TP73(ENST00000354437.8);TP73(ENST00000357733.7);TP73(ENST00000346387.8)	1113;-872;-872;-917;-917;-917			Island
cg00565688	pos	104	1.57e-23		age		1	3568212	WRAP73(ENST00000465916.5);TP73(ENST00000378295.8);TP73(ENST00000604074.5);TP73(ENST00000354437.8);TP73(ENST00000357733.7);TP73(ENST00000346387.8)	1113;-872;-872;-917;-917;-917			Island
cg00565688	pos				age		1	3568212	WRAP73(ENST00000465916.5);TP73(ENST00000378295.8);TP73(ENST00000604074.5);TP73(ENST00000354437.8);TP73(ENST00000357733.7);TP73(ENST00000346387.8)	1113;-872;-872;-917;-917;-917			Island
cg00565688	pos	500	5.71e-306		aging		1	3568212	WRAP73(ENST00000465916.5);TP73(ENST00000378295.8);TP73(ENST00000604074.5);TP73(ENST00000354437.8);TP73(ENST00000357733.7);TP73(ENST00000346387.8)	1113;-872;-872;-917;-917;-917			Island
cg00565688	pos	1302	2.37e-08		aging		1	3568212	WRAP73(ENST00000465916.5);TP73(ENST00000378295.8);TP73(ENST00000604074.5);TP73(ENST00000354437.8);TP73(ENST00000357733.7);TP73(ENST00000346387.8)	1113;-872;-872;-917;-917;-917			Island
cg00566158	pos	2275	3.58e-86	0.132242	5 years	birth	7	157461108	PTPRN2(ENST00000389413.7);PTPRN2(ENST00000409483.5);PTPRN2(ENST00000389416.8);PTPRN2(ENST00000389418.8)	919357;919372;919295;919263
cg00566514	pos	6275			age		2	242201229	HDLBP(ENST00000373292.8);HDLBP(ENST00000453141.5);HDLBP(ENST00000422933.5);HDLBP(ENST00000452065.5);HDLBP(ENST00000427183.6);HDLBP(ENST00000391975.5);HDLBP(ENST00000442714.5);HDLBP(ENST00000391976.6);HDLBP(ENST00000428482.5);HDLBP(ENST00000310931.8)	978;1048;6880;11006;11017;11072;11303;53478;53861;54028
cg00566858	neg	2934			age		20	5046778	RP5-1116H23.3(ENST00000616569.1)	2022
cg00567703	pos	6769	2.36e-53	0.103866	5 years	birth	12	54413101	RP11-834C11.12(ENST00000513209.1);HOXC6(ENST00000504315.1);HOXC6(ENST00000509328.1);HOXC6(ENST00000394331.3);HOXC4(ENST00000303406.4);RP11-834C11.14(ENST00000512206.1);AC012531.25(ENST00000562848.1)	33472;28693;24373;3420;2386;2207;-593	Bone mineral density(rs736825)	4475	S_Shore
cg00569447	pos	262	0		aging		5	50695224					Island
cg00569896	neg	1845	6.8711e-11		5 years old	birth	4	204382					N_Shore
cg00569896	neg	2343	1.65e-85	-0.248572	5 years	birth	4	204382					N_Shore
cg00570504	pos	5455			age		2	7012523	RSAD2(ENST00000474872.1);RSAD2(ENST00000442639.5)	6586;6564
cg00570618		729	4.6e-08		age		8	81143035	TPD52(ENST00000519250.5);TPD52(ENST00000520035.5);TPD52(ENST00000602950.1)	432;372;419
cg00570618	neg	3626			age		8	81143035	TPD52(ENST00000519250.5);TPD52(ENST00000520035.5);TPD52(ENST00000602950.1)	432;372;419
cg00573165	neg	737	8.59e-09		age		1	20250849	PLA2G2E(ENST00000375116.3)	-739
cg00573606	neg	290	0.0002		age		2	238322680	COL6A3(ENST00000472056.5);COL6A3(ENST00000347401.7);COL6A3(ENST00000392004.7);COL6A3(ENST00000433762.1);COL6A3(ENST00000353578.8);COL6A3(ENST00000392003.6);COL6A3(ENST00000295550.8)	111;111;140;140;170;170;338	Intraocular pressure(rs7599762)	205
cg00573631							5	54472570					S_Shelf
cg00573770	neg	238	2.47e-11		aging		2	145278485	ZEB2(ENST00000636471.1);ZEB2(ENST00000627532.2);ZEB2(ENST00000419938.5);ZEB2(ENST00000636026.2);ZEB2(ENST00000539609.7);ZEB2(ENST00000303660.8);ZEB2(ENST00000440875.5);ZEB2(ENST00000637267.2);ZEB2(ENST00000465308.5);ZEB2(ENST00000472146.5);ZEB2(ENST00000476394.5);ZEB2(ENST00000453352.5);ZEB2(ENST00000444559.5);ZEB2(ENST00000465070.5);ZEB2(ENST00000629520.2);ZEB2(ENST00000636445.1);ZEB2(ENST000004…	-556;-523;-816;-520;-799;-912;-527;139;-557;-799;-532;-799;-518;-586;-554;-537;3665;312			S_Shelf
cg00573770	neg	3444	6.11e-07		aging		2	145278485	ZEB2(ENST00000636471.1);ZEB2(ENST00000627532.2);ZEB2(ENST00000419938.5);ZEB2(ENST00000636026.2);ZEB2(ENST00000539609.7);ZEB2(ENST00000303660.8);ZEB2(ENST00000440875.5);ZEB2(ENST00000637267.2);ZEB2(ENST00000465308.5);ZEB2(ENST00000472146.5);ZEB2(ENST00000476394.5);ZEB2(ENST00000453352.5);ZEB2(ENST00000444559.5);ZEB2(ENST00000465070.5);ZEB2(ENST00000629520.2);ZEB2(ENST00000636445.1);ZEB2(ENST000004…	-556;-523;-816;-520;-799;-912;-527;139;-557;-799;-532;-799;-518;-586;-554;-537;3665;312			S_Shelf
cg00573770	neg	1078			age		2	145278485	ZEB2(ENST00000636471.1);ZEB2(ENST00000627532.2);ZEB2(ENST00000419938.5);ZEB2(ENST00000636026.2);ZEB2(ENST00000539609.7);ZEB2(ENST00000303660.8);ZEB2(ENST00000440875.5);ZEB2(ENST00000637267.2);ZEB2(ENST00000465308.5);ZEB2(ENST00000472146.5);ZEB2(ENST00000476394.5);ZEB2(ENST00000453352.5);ZEB2(ENST00000444559.5);ZEB2(ENST00000465070.5);ZEB2(ENST00000629520.2);ZEB2(ENST00000636445.1);ZEB2(ENST000004…	-556;-523;-816;-520;-799;-912;-527;139;-557;-799;-532;-799;-518;-586;-554;-537;3665;312			S_Shelf
cg00573770		283	2.76e-10		age		2	145278485	ZEB2(ENST00000636471.1);ZEB2(ENST00000627532.2);ZEB2(ENST00000419938.5);ZEB2(ENST00000636026.2);ZEB2(ENST00000539609.7);ZEB2(ENST00000303660.8);ZEB2(ENST00000440875.5);ZEB2(ENST00000637267.2);ZEB2(ENST00000465308.5);ZEB2(ENST00000472146.5);ZEB2(ENST00000476394.5);ZEB2(ENST00000453352.5);ZEB2(ENST00000444559.5);ZEB2(ENST00000465070.5);ZEB2(ENST00000629520.2);ZEB2(ENST00000636445.1);ZEB2(ENST000004…	-556;-523;-816;-520;-799;-912;-527;139;-557;-799;-532;-799;-518;-586;-554;-537;3665;312			S_Shelf
cg00573777	pos	1492	3.04e-07		aging		8	133493751	KCNQ3(ENST00000388996.9);KCNQ3(ENST00000519445.5);KCNQ3(ENST00000519589.1);KCNQ3(ENST00000639358.1)	-485;-926;-1194;-1195			S_Shore
cg00574412	neg	1002	3.86e-08	-0.00548511	old Swedish twins		17	27892866	ABHD15(ENST00000307201.4);RP11-68I3.2(ENST00000581474.1);TP53I13(ENST00000578073.1);TP53I13(ENST00000584522.1);TP53I13(ENST00000583940.5)	1289;5301;-204;-453;-1332			N_Shore
cg00574740	pos	2056	1.11e-06		aging		13	76209541	RP11-29G8.3(ENST00000563635.5);RP11-173B14.5(ENST00000568302.5);RP11-173B14.5(ENST00000568735.1);LMO7(ENST00000357063.7);LMO7(ENST00000341547.8);LMO7(ENST00000533305.5);LMO7(ENST00000377499.9);LMO7(ENST00000377534.7)	85632;589;589;14971;14971;-405;-918;-1253			Island
cg00574740		285	2.83e-10		age		13	76209541	RP11-29G8.3(ENST00000563635.5);RP11-173B14.5(ENST00000568302.5);RP11-173B14.5(ENST00000568735.1);LMO7(ENST00000357063.7);LMO7(ENST00000341547.8);LMO7(ENST00000533305.5);LMO7(ENST00000377499.9);LMO7(ENST00000377534.7)	85632;589;589;14971;14971;-405;-918;-1253			Island
cg00575003	neg	3913	1.42e-05		aging		1	217261949	ESRRG(ENST00000359162.6);ESRRG(ENST00000459825.1);ESRRG(ENST00000471371.5);ESRRG(ENST00000361525.7);ESRRG(ENST00000488947.5);ESRRG(ENST00000493603.5);ESRRG(ENST00000366940.6)	998;1006;1029;1038;1940;49147;49148			N_Shore
cg00575066	pos	9152	1.63447e-08		5 years old	birth	6	10390039			Nonsyndromic cleft lip with or without cleft palate(rs151137431)	1064	Island
cg00575744	neg	6220	3.78697e-09		5 years old	birth	6	32908642	HLA-DMB(ENST00000498020.1);HLA-DMB(ENST00000418107.2);XXbac-BPG181M17.5(ENST00000429234.1)	119;205;12257	Autism spectrum disorder or schizophrenia(rs115497191);Squamous cell lung carcinoma(rs114951367);Autism spectrum disorder, attention deficit-hyperactivity disorder, bipolar disorder, major depressive disorder, and schizophrenia (combined)(rs1480380);Idiopathic membranous nephropathy(rs1480380)	-4603;-4591;4604;4604
cg00576550	pos	2846	6.44e-82	0.133392	5 years	birth	3	183749212	HTR3D(ENST00000334128.6);HTR3D(ENST00000428798.6);HTR3D(ENST00000382489.3)	-120;-318;-1407	Body mass index(rs7620457)	-1946
cg00576550	pos	4314	1.06702e-09		5 years old	birth	3	183749212	HTR3D(ENST00000334128.6);HTR3D(ENST00000428798.6);HTR3D(ENST00000382489.3)	-120;-318;-1407	Body mass index(rs7620457)	-1946
cg00577449	pos	4707			age		3	127633887	KBTBD12(ENST00000405109.5);KBTBD12(ENST00000476626.5);KBTBD12(ENST00000407609.7)	-188;-431;-431			N_Shore
cg00578032		166	1.2526e-197		age		19	38308069	ZNF573(ENST00000392138.5);ZNF573(ENST00000480587.6);ZNF573(ENST00000587684.1);ZNF573(ENST00000586785.5);ZNF573(ENST00000588443.5);ZNF573(ENST00000589435.1);CTD-2554C21.2(ENST00000589653.5);CTD-2554C21.2(ENST00000443870.3);CTD-2554C21.2(ENST00000592103.5);CTD-2554C21.2(ENST00000587248.5);CTD-2554C21.2(ENST00000586819.1)	-129;-208;-168;-170;-137;-159;70;18;-56;-497;-497			Island
cg00578039	neg	6209	4.56e-59	-0.104826	5 years	birth	6	31691403	MPIG6B(ENST00000460663.5);MPIG6B(ENST00000480039.5);MPIG6B(ENST00000375810.8);MPIG6B(ENST00000375805.6);MPIG6B(ENST00000485548.5);MPIG6B(ENST00000375809.7);MPIG6B(ENST00000466312.5);MPIG6B(ENST00000375804.6);MPIG6B(ENST00000375814.7);MPIG6B(ENST00000471545.1);MPIG6B(ENST00000375806.2)	5032;282;282;256;253;253;246;242;242;242;242			N_Shore
cg00578511	pos	4629	7.83e-71	0.10784	5 years	birth	5	758260	ZDHHC11B(ENST00000508859.6);ZDHHC11B(ENST00000382776.5)	8807;8774			S_Shelf
cg00579402	neg	3220	2.38e-79	-0.116533	5 years	birth	19	5838999	FUT6(ENST00000524754.1);FUT6(ENST00000527106.5);FUT6(ENST00000318336.8);FUT6(ENST00000286955.5);FUT6(ENST00000529165.5);FUT6(ENST00000531199.1);FUT6(ENST00000532464.5);FUT6(ENST00000528505.1);FUT6(ENST00000526499.1);FUT6(ENST00000591079.1)	704;-228;743;729;-163;-198;-256;-242;-258;734	Tumor biomarkers(rs17271883);Advanced age-related macular degeneration(rs12019136);IgG N-glycosylation phenotypes (multivariate analysis)(rs12019136);Itch intensity from mosquito bite(rs778798);Mosquito bite size(rs778798);Itch intensity from mosquito bite adjusted by bite size(rs778798);Basophil percentage of granulocytes(rs778798);White blood cell count (basophil)(rs778798);Basophil percentage …	-4787;-3322;-3322;614;614;614;614;614;614;747;747;747;1620;2357;2357;2357
cg00580291	neg	2831	2.62895e-10		5 years old	birth	13	21606284	LATS2(ENST00000382592.4)	29402
cg00580965	pos	5000			age		8	144822283	RP11-429J17.8(ENST00000533004.5);RP11-429J17.8(ENST00000527139.6);RP11-429J17.8(ENST00000534398.1)	5973;5973;717			S_Shore
cg00581063	neg	5882	3.08539e-09		5 years old	birth	1	11863389	MTHFR(ENST00000376592.6);MTHFR(ENST00000376583.7);MTHFR(ENST00000376585.6);MTHFR(ENST00000376590.8);MTHFR(ENST00000641747.1);MTHFR(ENST00000641805.1);MTHFR(ENST00000641446.1);MTHFR(ENST00000641407.1);MTHFR(ENST00000641759.1);MTHFR(ENST00000641721.1);MTHFR(ENST00000376486.3);MTHFR(ENST00000641909.1);MTHFR(ENST00000641437.1);MTHFR(ENST00000418034.1);MTHFR(ENST00000423400.6);MTHFR(ENST00000431243.6)…	2081;182;2081;3588;3123;345;2670;51;194;116;2731;194;2674;2604;194;2081;2771;1962	Coronary artery disease(rs17037390);Blood pressure(rs17367504);Systolic blood pressure(rs17367504);Diastolic blood pressure(rs17367504);Midregional pro atrial natriuretic peptide levels(rs3753584)	-2546;-611;-611;-611;1197	N_Shelf
cg00581154	neg	3124	5.21e-80	-0.127451	5 years	birth	1	3123695	PRDM16(ENST00000511072.5);PRDM16(ENST00000378391.6);PRDM16(ENST00000514189.5);PRDM16(ENST00000270722.9);RP11-193J6.1(ENST00000624175.1)	137963;137934;137920;137920;1143
cg00582231	neg	3063			age		8	109085478	RSPO2(ENST00000517939.5);RSPO2(ENST00000517781.5);RSPO2(ENST00000276659.9);RSPO2(ENST00000521502.5);RSPO2(ENST00000521956.5);RSPO2(ENST00000522333.1)	8706;9953;10398;-161;9586;10392
cg00582524	pos	3176	4.85e-07		aging		16	51184392	SALL1(ENST00000440970.5);SALL1(ENST00000251020.8);SALL1(ENST00000566102.1);SALL1(ENST00000570206.1);SALL1(ENST00000562674.1);RP11-437L7.2(ENST00000642450.1)	116;794;760;116;886;-289	Educational attainment (years of education)(rs11643654)	-664	Island
cg00582562	pos	163	1.30934e-13		5 years old	birth	17	46388465	SKAP1(ENST00000336915.10);SKAP1(ENST00000584709.5);SKAP1(ENST00000584924.5);SKAP1(ENST00000581400.2);SKAP1(ENST00000581419.1)	119087;119172;119116;34902;34862
cg00582562	pos	166	6.86e-121	0.257881	5 years	birth	17	46388465	SKAP1(ENST00000336915.10);SKAP1(ENST00000584709.5);SKAP1(ENST00000584924.5);SKAP1(ENST00000581400.2);SKAP1(ENST00000581419.1)	119087;119172;119116;34902;34862
cg00582628	neg	495	7.02e-10		aging		8	54764515	RGS20(ENST00000297313.7);RGS20(ENST00000517659.5);RGS20(ENST00000344277.10);RGS20(ENST00000523280.1)	147;55;55;55
cg00582663	pos	6814	1.01e-52	0.121746	5 years	birth	17	7815834	CHD3(ENST00000380358.8);CHD3(ENST00000358181.8);CHD3(ENST00000330494.11);CHD3(ENST00000470531.5);CHD3(ENST00000481999.1)	27710;23725;23665;8668;3015	Stroke(rs9899375);Ischemic stroke(rs9899375)	-4219;-4219	N_Shelf
cg00582970	neg	4544			age		17	60947793
cg00583535	pos	1705	7.47e-91	0.140452	5 years	birth	1	201159906	IGFN1(ENST00000437879.6);IGFN1(ENST00000335211.8);IGFN1(ENST00000295591.12)	-47;-47;-47
cg00583535	pos	1221	1.91408e-11		5 years old	birth	1	201159906	IGFN1(ENST00000437879.6);IGFN1(ENST00000335211.8);IGFN1(ENST00000295591.12)	-47;-47;-47
cg00585207	neg	5711	5.34e-05		aging		3	10452954	ATP2B2(ENST00000397077.6);ATP2B2(ENST00000360273.6);ATP2B2(ENST00000383800.8);ATP2B2(ENST00000460129.5);ATP2B2(ENST00000352432.9);ATP2B2(ENST00000643662.1);ATP2B2(ENST00000646379.1);ATP2B2(ENST00000452124.2);ATP2B2(ENST00000645850.1);ATP2B2(ENST00000638646.2);ATP2B2(ENST00000644807.1);ATP2B2(ENST00000480680.2)	94266;94314;94387;122863;38273;94261;296738;38273;38343;38321;38510;94314
cg00585714	pos	5597	5.02e-05		aging		8	97156859	GDF6(ENST00000287020.6);GDF6(ENST00000621429.1);GDF6(ENST00000620978.1)	16161;16085;16088			Island
cg00587472	neg	1513	7.02e-93	-0.240324	5 years	birth	2	6952860
cg00587472	neg	1544	3.9898e-11		5 years old	birth	2	6952860
cg00588920							8	72917147	RP11-383H13.1(ENST00000522519.5);RP11-383H13.1(ENST00000524152.5);RP11-383H13.1(ENST00000457356.8);RP11-383H13.1(ENST00000519751.5);RP11-383H13.1(ENST00000518916.5);RP11-383H13.1(ENST00000519068.2)	161789;161351;160809;160768;160754;41990			N_Shore
cg00589002	pos	8373	1.17302e-08		5 years old	birth	1	3606082	TP73(ENST00000378295.8);TP73(ENST00000604074.5);TP73(ENST00000354437.8);TP73(ENST00000357733.7);TP73(ENST00000346387.8);TP73(ENST00000603362.5);TP73(ENST00000604479.5);TP73(ENST00000378285.5);TP73(ENST00000378280.5);TP73(ENST00000378288.8);TP73(ENST00000603364.5)	36998;36998;36953;36953;36953;7152;7152;-1154;-1154;-1154;-1189			N_Shore
cg00589002	pos	1219	2.64e-96	0.161494	5 years	birth	1	3606082	TP73(ENST00000378295.8);TP73(ENST00000604074.5);TP73(ENST00000354437.8);TP73(ENST00000357733.7);TP73(ENST00000346387.8);TP73(ENST00000603362.5);TP73(ENST00000604479.5);TP73(ENST00000378285.5);TP73(ENST00000378280.5);TP73(ENST00000378288.8);TP73(ENST00000603364.5)	36998;36998;36953;36953;36953;7152;7152;-1154;-1154;-1154;-1189			N_Shore
cg00589520	neg	97			age		7	23513039					S_Shelf
cg00589520	pos	45	2.39e-134	0.328646	5 years	birth	7	23513039					S_Shelf
cg00589520	pos	469	1.49532e-12		5 years old	birth	7	23513039					S_Shelf
cg00589520	pos	10	3.6e-09		age		7	23513039					S_Shelf
cg00589617	pos	3013			age		1	230415343	GALNT2(ENST00000485438.1);GALNT2(ENST00000366672.4)	24239;212387			Island
cg00589617	pos	408	9.96777e-13		5 years old	birth	1	230415343	GALNT2(ENST00000485438.1);GALNT2(ENST00000366672.4)	24239;212387			Island
cg00589617	pos	298	1.14e-113	0.294309	5 years	birth	1	230415343	GALNT2(ENST00000485438.1);GALNT2(ENST00000366672.4)	24239;212387			Island
cg00590036	pos	152	3.32e-12		aging		6	158957433	TMEM181(ENST00000367090.3)	-35	Breastfeeding duration(rs930451)	673	Island
cg00590036	pos	76	2.3e-09	0.0208	age		6	158957433	TMEM181(ENST00000367090.3)	-35	Breastfeeding duration(rs930451)	673	Island
cg00590036		316	5.2137e-166		age		6	158957433	TMEM181(ENST00000367090.3)	-35	Breastfeeding duration(rs930451)	673	Island
cg00590036	pos	225	1.73e-11		aging		6	158957433	TMEM181(ENST00000367090.3)	-35	Breastfeeding duration(rs930451)	673	Island
cg00590036	pos	125	1.8e-15		age		6	158957433	TMEM181(ENST00000367090.3)	-35	Breastfeeding duration(rs930451)	673	Island
cg00590036	pos	933	8.18e-270		aging		6	158957433	TMEM181(ENST00000367090.3)	-35	Breastfeeding duration(rs930451)	673	Island
cg00590036	pos	265	5.16e-11	0.0138908	old Swedish twins		6	158957433	TMEM181(ENST00000367090.3)	-35	Breastfeeding duration(rs930451)	673	Island
cg00590324	pos	596	4.28e-09		aging		6	134212732	TARID(ENST00000607573.5);TARID(ENST00000607641.3);TARID(ENST00000630119.2);TARID(ENST00000626104.2);TARID(ENST00000631362.2);TARID(ENST00000630728.1);TCF21(ENST00000367882.4);TCF21(ENST00000237316.3)	342;1208;1208;1208;1208;1208;2456;2259	Coronary artery disease(rs2327429);Coronary heart disease(rs12190287);Coronary artery disease or ischemic stroke(rs12190287);Coronary artery disease or large artery stroke(rs12190287);Coronary artery disease(rs12190287)	-2895;1793;1793;1793;1793	S_Shore
cg00590960	pos	4853	3.09e-05		aging		18	35146726	CELF4(ENST00000334919.9);CELF4(ENST00000591287.5);CELF4(ENST00000420428.6);CELF4(ENST00000601019.5);CELF4(ENST00000361795.9);CELF4(ENST00000603232.6);CELF4(ENST00000591282.5);CELF4(ENST00000588597.5);CELF4(ENST00000601392.5);CELF4(ENST00000587449.1)	-1122;-1015;-726;-1015;-998;-936;-1122;-1112;-1015;-1155	Neuroticism (multi-trait analysis)(rs11082011);3-hydroxypropylmercapturic acid levels in smokers(rs150664883)	-1604;-520	Island
cg00592949	pos	2005			age		9	112680911	PALM2(ENST00000374531.6);PALM2(ENST00000483909.5);PALM2(ENST00000314527.8);PALM2(ENST00000497711.1);PALM2(ENST00000465091.1);PALM2-AKAP2(ENST00000374530.7);PALM2-AKAP2(ENST00000413420.5);PALM2-AKAP2(ENST00000302798.7)	277843;138228;138192;51600;51360;138322;138192;138175
cg00592995	pos	919			age		20	56196368	ZBP1(ENST00000371173.7);ZBP1(ENST00000395822.7);ZBP1(ENST00000541799.1);ZBP1(ENST00000480037.1);ZBP1(ENST00000546110.5);ZBP1(ENST00000538947.5);ZBP1(ENST00000432548.2)	-839;-736;-918;-885;-832;-834;-822
cg00593243		138	8.29e-15		old individuals	young individuals	5	172196153	RP11-779O18.3(ENST00000523005.1);DUSP1(ENST00000239223.3)	6170;2045	Vertical cup-disc ratio(rs114503346);Optic cup area(rs35084382)	-3803;886	N_Shore
cg00593900	pos	273	4.26e-12		age		19	10206746	ANGPTL6(ENST00000589181.5);ANGPTL6(ENST00000592641.5);ANGPTL6(ENST00000253109.4);ANGPTL6(ENST00000586910.1)	528;6589;6726;61			Island
cg00594191	neg	8874	1.45846e-08		5 years old	birth	10	11755103
cg00595237	pos	1067	6.52e-08		aging		8	11560763	GATA4(ENST00000528712.5);GATA4(ENST00000532977.1);GATA4(ENST00000526974.1);GATA4(ENST00000526716.5);GATA4(ENST00000335135.8);GATA4(ENST00000528027.1)	26295;26294;10628;-897;-950;-968			S_Shelf
cg00595243	neg	5331	2.20344e-09		5 years old	birth	6	133137893	RPS12(ENST00000230050.3);RPS12(ENST00000484616.2);SNORD100(ENST00000408573.1);SNORA33(ENST00000363664.1)	2313;2185;-48;-465			S_Shelf
cg00595243	neg	3344	1.33e-78	-0.124124	5 years	birth	6	133137893	RPS12(ENST00000230050.3);RPS12(ENST00000484616.2);SNORD100(ENST00000408573.1);SNORA33(ENST00000363664.1)	2313;2185;-48;-465			S_Shelf
cg00597107	pos	5676	2.74597e-09		5 years old	birth	7	1094802	C7orf50(ENST00000357429.10);C7orf50(ENST00000397100.6);C7orf50(ENST00000397098.7);C7orf50(ENST00000488073.1);C7orf50(ENST00000444428.5);C7orf50(ENST00000491163.1);GPR146(ENST00000444847.1);GPR146(ENST00000474396.1);GPR146(ENST00000397095.2);GPR146(ENST00000427680.1)	83091;83091;83074;72222;140;83094;10590;-113;-119;-1491			N_Shelf
cg00597876	pos	1463	3.48537e-11		5 years old	birth	15	74494909	STRA6(ENST00000395105.8);STRA6(ENST00000423167.6);STRA6(ENST00000323940.9);STRA6(ENST00000449139.6);STRA6(ENST00000416286.7);STRA6(ENST00000574439.5);STRA6(ENST00000616000.4);STRA6(ENST00000535552.5);STRA6(ENST00000563965.5);STRA6(ENST00000574278.5);STRA6(ENST00000569936.5);STRA6(ENST00000432245.6);STRA6(ENST00000573724.1);STRA6(ENST00000573456.5);STRA6(ENST00000573214.5);STRA6(ENST00000574570.1)…	311;6401;6462;9657;9699;647;647;7137;290;5486;524;6410;-163;-65;-118;281;-118;488;-137;-442;-482
cg00597876	pos	374	5.32e-111	0.261576	5 years	birth	15	74494909	STRA6(ENST00000395105.8);STRA6(ENST00000423167.6);STRA6(ENST00000323940.9);STRA6(ENST00000449139.6);STRA6(ENST00000416286.7);STRA6(ENST00000574439.5);STRA6(ENST00000616000.4);STRA6(ENST00000535552.5);STRA6(ENST00000563965.5);STRA6(ENST00000574278.5);STRA6(ENST00000569936.5);STRA6(ENST00000432245.6);STRA6(ENST00000573724.1);STRA6(ENST00000573456.5);STRA6(ENST00000573214.5);STRA6(ENST00000574570.1)…	311;6401;6462;9657;9699;647;647;7137;290;5486;524;6410;-163;-65;-118;281;-118;488;-137;-442;-482
cg00598429	pos	8423	1.20376e-08		5 years old	birth	17	45928250	SP6(ENST00000342234.3);SP6(ENST00000536300.1)	4990;309	Alzheimer's disease (cognitive decline)(rs4794202)	2289	S_Shelf
cg00598772	pos	4635			age		8	119909801
cg00601368	neg	3138	6.21e-80	-0.13352	5 years	birth	7	149318081	ZNF767(ENST00000463567.5);ZNF767(ENST00000472212.5);ZNF767(ENST00000486492.5);ZNF767(ENST00000481762.5);ZNF767(ENST00000493198.5);ZNF767(ENST00000513792.1)	3737;3762;3638;160;354;3575			N_Shelf
cg00601711	pos	624	3.34e-09		age		5	1089507	SLC12A7(ENST00000264930.9);SLC12A7(ENST00000634447.1)	22643;4183	Red cell distribution width(rs141839244);Red cell distribution width(rs187282666);Red cell distribution width(rs6883412)	-3773;4004;4354	S_Shelf
cg00602811		581	1.32e-08		age		2	145278564	ZEB2(ENST00000636471.1);ZEB2(ENST00000627532.2);ZEB2(ENST00000419938.5);ZEB2(ENST00000636026.2);ZEB2(ENST00000539609.7);ZEB2(ENST00000303660.8);ZEB2(ENST00000440875.5);ZEB2(ENST00000637267.2);ZEB2(ENST00000465308.5);ZEB2(ENST00000472146.5);ZEB2(ENST00000476394.5);ZEB2(ENST00000453352.5);ZEB2(ENST00000444559.5);ZEB2(ENST00000465070.5);ZEB2(ENST00000629520.2);ZEB2(ENST00000636445.1);ZEB2(ENST000004…	-635;-602;-895;-599;-878;-991;-606;60;-636;-878;-611;-878;-597;-665;-633;-616;3586;391			S_Shelf
cg00602811	neg	179			age		2	145278564	ZEB2(ENST00000636471.1);ZEB2(ENST00000627532.2);ZEB2(ENST00000419938.5);ZEB2(ENST00000636026.2);ZEB2(ENST00000539609.7);ZEB2(ENST00000303660.8);ZEB2(ENST00000440875.5);ZEB2(ENST00000637267.2);ZEB2(ENST00000465308.5);ZEB2(ENST00000472146.5);ZEB2(ENST00000476394.5);ZEB2(ENST00000453352.5);ZEB2(ENST00000444559.5);ZEB2(ENST00000465070.5);ZEB2(ENST00000629520.2);ZEB2(ENST00000636445.1);ZEB2(ENST000004…	-635;-602;-895;-599;-878;-991;-606;60;-636;-878;-611;-878;-597;-665;-633;-616;3586;391			S_Shelf
cg00602811	neg	2885	4.18e-06		aging		2	145278564	ZEB2(ENST00000636471.1);ZEB2(ENST00000627532.2);ZEB2(ENST00000419938.5);ZEB2(ENST00000636026.2);ZEB2(ENST00000539609.7);ZEB2(ENST00000303660.8);ZEB2(ENST00000440875.5);ZEB2(ENST00000637267.2);ZEB2(ENST00000465308.5);ZEB2(ENST00000472146.5);ZEB2(ENST00000476394.5);ZEB2(ENST00000453352.5);ZEB2(ENST00000444559.5);ZEB2(ENST00000465070.5);ZEB2(ENST00000629520.2);ZEB2(ENST00000636445.1);ZEB2(ENST000004…	-635;-602;-895;-599;-878;-991;-606;60;-636;-878;-611;-878;-597;-665;-633;-616;3586;391			S_Shelf
cg00602811		151	1.328e-202		age		2	145278564	ZEB2(ENST00000636471.1);ZEB2(ENST00000627532.2);ZEB2(ENST00000419938.5);ZEB2(ENST00000636026.2);ZEB2(ENST00000539609.7);ZEB2(ENST00000303660.8);ZEB2(ENST00000440875.5);ZEB2(ENST00000637267.2);ZEB2(ENST00000465308.5);ZEB2(ENST00000472146.5);ZEB2(ENST00000476394.5);ZEB2(ENST00000453352.5);ZEB2(ENST00000444559.5);ZEB2(ENST00000465070.5);ZEB2(ENST00000629520.2);ZEB2(ENST00000636445.1);ZEB2(ENST000004…	-635;-602;-895;-599;-878;-991;-606;60;-636;-878;-611;-878;-597;-665;-633;-616;3586;391			S_Shelf
cg00602880	neg	2374			age		1	203421233
cg00603274	pos	995	9.54e-09		aging		11	61596626	FADS2(ENST00000257261.10);FADS2(ENST00000522056.5);FADS2(ENST00000518606.5);FADS2(ENST00000278840.8);FADS2(ENST00000517312.5);FADS2(ENST00000521849.5);FADS1(ENST00000421879.5);FADS1(ENST00000448607.1)	12898;12750;1762;1393;975;874;164;155	Rheumatoid arthritis(rs968567);Blood metabolite levels(rs968567);Glycerophospholipid levels(rs968567);Vitiligo(rs968567);Trans fatty acid levels(rs174570);Cholesterol, total(rs174570);LDL cholesterol(rs174570);HDL cholesterol(rs174570);Glycated hemoglobin levels(rs174570);Trans fatty acid levels(rs1535);Metabolic syndrome(rs1535);Response to statin therapy(rs1535);Glycerophospholipid levels(rs153…	-1062;-1062;-1062;-1062;586;586;586;586;586;1346;1346;1346;1346;1346;1346;1346;1346;1346;3716;3716;3716	Island
cg00603340	pos	2533	3.29e-84	0.105963	5 years	birth	5	180622072	TRIM7(ENST00000274773.11);TRIM7(ENST00000393315.5);TRIM7(ENST00000504241.1);TRIM7(ENST00000393319.7);TRIM7(ENST00000422067.2);CTC-338M12.6(ENST00000512508.1)	10100;9268;3685;5858;9268;-424			S_Shelf
cg00604410	neg	1198	1.78e-96	-0.160119	5 years	birth	15	67417899	SMAD3(ENST00000559460.5);SMAD3(ENST00000327367.8);SMAD3(ENST00000559937.1);SMAD3(ENST00000559092.1);SMAD3(ENST00000560175.5);SMAD3(ENST00000540846.6)	61798;59716;47575;26979;26882;-155
cg00605777	pos	6708	5.56e-54	0.100886	5 years	birth	2	97533635	SEMA4C(ENST00000305476.9);SEMA4C(ENST00000482925.5);SEMA4C(ENST00000442264.5);SEMA4C(ENST00000449330.1)	2073;-968;690;2859			S_Shelf
cg00606952	neg	4361			age		12	50356882	RP11-469H8.6(ENST00000550530.1);RP11-469H8.6(ENST00000552379.1);RP11-469H8.6(ENST00000550214.1);AQP5(ENST00000293599.6);AQP5(ENST00000553132.1)	-316;-177;-175;1229;-476			S_Shore
cg00607194	neg	5238	6.87e-67	-0.125397	5 years	birth	12	47479795	PCED1B(ENST00000546455.5);PCED1B(ENST00000432328.2)	6409;6409
cg00607630	pos	901			age		16	9030093	USP7(ENST00000344836.8);USP7(ENST00000563961.5);USP7(ENST00000381886.8);USP7(ENST00000565455.5);USP7(ENST00000563085.5);USP7(ENST00000542333.5);USP7(ENST00000566004.5);USP7(ENST00000569230.5);USP7(ENST00000566273.5);USP7(ENST00000564117.1);USP7(ENST00000566224.1)	27248;27186;493;437;20144;13417;20144;28278;26376;-380;-478	Platelet distribution width(rs7190551)	1922
cg00608151	pos	1282	3.25e-29		aging		23	90689946	CXorf46(ENST00000456187.1);PABPC5(ENST00000373105.1);PABPC5(ENST00000312600.3)	52;352;123			Island
cg00608299	pos	4787	1.4811e-09		5 years old	birth	7	155579788					N_Shore
cg00608540	pos	2521	2.83e-84	0.153647	5 years	birth	5	180627973	TRIM7(ENST00000274773.11);TRIM7(ENST00000393315.5);TRIM7(ENST00000393319.7);TRIM7(ENST00000422067.2);CTC-338M12.6(ENST00000509080.5);CTC-338M12.6(ENST00000502812.2);CTC-338M12.6(ENST00000511517.1);CTC-338M12.6(ENST00000419707.2);CTC-338M12.6(ENST00000514784.1)	4199;3367;-43;3367;2773;2771;1605;1600;60			N_Shelf
cg00608779	neg	2100	1.27e-07		aging		9	132436490	PRRX2(ENST00000372469.5)	8570			N_Shore
cg00609291	neg	3672	1.13e-05		aging		6	29141565	OR2J2(ENST00000641417.1);OR2J2(ENST00000377167.3)	2881;485
cg00609834	pos	1973	1.05e-07		aging		11	13984596	SPON1(ENST00000576479.3)	360			Island
cg00611789	pos	519	6.41e-108	0.323268	5 years	birth	5	78985432	CMYA5(ENST00000446378.2)	-268
cg00613089	pos	5222			age		12	123624723	PITPNM2(ENST00000542210.1)	9839	Intelligence (multi-trait analysis)(rs1106241)	2293
cg00613752	pos	667	7.53e-09		aging		6	110300308	GPR6(ENST00000414000.3);GPR6(ENST00000275169.4)	849;-8			Island
cg00613752	pos	2410	1.96e-07		aging		6	110300308	GPR6(ENST00000414000.3);GPR6(ENST00000275169.4)	849;-8			Island
cg00613827	neg	4679			age		1	207845937	CR1L(ENST00000430248.5);CR1L(ENST00000531844.5);CR1L(ENST00000530905.1);CR1L(ENST00000508064.6)	3476;27479;3153;27418			S_Shelf
cg00614182	pos	2758	3.1e-07		aging		8	31498006	NRG1(ENST00000518104.5);NRG1(ENST00000519301.5);NRG1(ENST00000520407.5);NRG1(ENST00000614767.1);NRG1(ENST00000523534.5)	1104;1104;735;505;64			Island
cg00614182	pos	6380	7.77e-05		aging		8	31498006	NRG1(ENST00000518104.5);NRG1(ENST00000519301.5);NRG1(ENST00000520407.5);NRG1(ENST00000614767.1);NRG1(ENST00000523534.5)	1104;1104;735;505;64			Island
cg00614420	neg	3248	4.08936e-10		5 years old	birth	12	69200977	MDM2(ENST00000258149.9);MDM2(ENST00000428863.6);MDM2(ENST00000393412.7);MDM2(ENST00000311420.13);MDM2(ENST00000493419.1);MDM2(ENST00000393417.7);MDM2(ENST00000258148.11)	-979;-994;-994;-1076;-1085;-1186;-1267			N_Shore
cg00615794	neg	2970	4.74e-06		aging		23	102943966	MORF4L2(ENST00000360458.5);MORF4L2(ENST00000433176.6);MORF4L2(ENST00000434230.5);MORF4L2(ENST00000418819.5);MORF4L2(ENST00000492116.5);MORF4L2(ENST00000488331.1);RP5-1055C14.7(ENST00000435306.1)	-974;-880;-1000;-997;-916;-1011;1754			S_Shore
cg00617073	neg	5753	5.46e-05		aging		4	102786371	BANK1(ENST00000504592.5);BANK1(ENST00000322953.8);BANK1(ENST00000428908.5);BANK1(ENST00000508653.5);BANK1(ENST00000444316.2)	445253;74607;74607;74484;51388
cg00617180	pos	3457			age		6	44642051			Bone mineral density(rs11755164)	-2867
cg00618275	neg	8290	1.1197e-08		5 years old	birth	5	142488469	ARHGAP26(ENST00000274498.9);ARHGAP26(ENST00000645722.1);ARHGAP26(ENST00000378004.8);ARHGAP26(ENST00000642734.1);ARHGAP26(ENST00000443674.5);ARHGAP26(ENST00000418236.5)	338527;338497;338497;337785;71708;54465
cg00619126	pos	873	8.15e-275		aging		2	105459775	AC018730.1(ENST00000413121.5);AC018730.1(ENST00000443988.5);AC018730.1(ENST00000447876.5);AC018730.1(ENST00000458253.5);AC018730.1(ENST00000454729.1)	8144;8136;9866;8141;8159			Island
cg00620024	pos	374	0.0004		age		9	127952891	PPP6C(ENST00000373547.8);PPP6C(ENST00000451402.5);PPP6C(ENST00000415905.5);PPP6C(ENST00000456642.1)	-794;-673;-673;-829			S_Shore
cg00620330	pos	1772	6.1015e-11		5 years old	birth	2	10974032	PDIA6(ENST00000404371.6);PDIA6(ENST00000381611.8);PDIA6(ENST00000404824.2)	-1421;-1421;4071	Educational attainment (college completion)(rs76076331);Educational attainment (years of education)(rs76076331)	3553;3553
cg00620733	pos	2089	1.15e-06		aging		17	41723536	MEOX1(ENST00000318579.8);MEOX1(ENST00000329168.3);MEOX1(ENST00000549132.1);MEOX1(ENST00000393661.2)	15786;15395;15395;15754			Island
cg00620976	pos	430	3.72e-06	0.0117	age		16	65612895
cg00621805	neg	289	7.82e-11		aging		7	73981215	GTF2IRD1(ENST00000265755.7);GTF2IRD1(ENST00000455841.6);GTF2IRD1(ENST00000424337.6);GTF2IRD1(ENST00000476977.5);GTF2IRD1(ENST00000470715.1)	113095;112915;112776;60893;21123
cg00621805	neg	394	4.29e-10		aging		7	73981215	GTF2IRD1(ENST00000265755.7);GTF2IRD1(ENST00000455841.6);GTF2IRD1(ENST00000424337.6);GTF2IRD1(ENST00000476977.5);GTF2IRD1(ENST00000470715.1)	113095;112915;112776;60893;21123
cg00622010	neg	577	2.59e-09	-0.0074503	old Swedish twins		7	30951086	RP5-877J2.1(ENST00000509504.2);AQP1(ENST00000311813.9)	59197;-223
cg00622375	neg	6476	1.31e-56	-0.12429	5 years	birth	10	29892014	SVIL(ENST00000375400.7);SVIL(ENST00000375398.6);SVIL(ENST00000355867.8);SVIL(ENST00000483758.1);MIR938(ENST00000401216.1)	132719;31887;31887;44170;-739
cg00622552	neg	296	0.0002		age		15	76016335	ODF3L1(ENST00000332145.2)	17
cg00622552	neg	595	1.29e-06		age		15	76016335	ODF3L1(ENST00000332145.2)	17
cg00622552	pos	1550	1.87e-92	0.173845	5 years	birth	15	76016335	ODF3L1(ENST00000332145.2)	17
cg00622702	neg	6282	1.91e-58	-0.117078	5 years	birth	21	34727950	IFNAR1(ENST00000270139.7)	30741
cg00622880	neg	6307	7.44e-05		aging		13	52379315	RP11-147H23.3(ENST00000642706.1);DHRS12(ENST00000444610.6);DHRS12(ENST00000218981.5);DHRS12(ENST00000280056.6);DHRS12(ENST00000490949.5);DHRS12(ENST00000497151.1);RP11-327P2.5(ENST00000618844.1);RP11-327P2.5(ENST00000456688.2)	39980;-1056;-1022;-1081;-1022;-1456;1341;882			S_Shore
cg00622880	neg	8270	1.11055e-08		5 years old	birth	13	52379315	RP11-147H23.3(ENST00000642706.1);DHRS12(ENST00000444610.6);DHRS12(ENST00000218981.5);DHRS12(ENST00000280056.6);DHRS12(ENST00000490949.5);DHRS12(ENST00000497151.1);RP11-327P2.5(ENST00000618844.1);RP11-327P2.5(ENST00000456688.2)	39980;-1056;-1022;-1081;-1022;-1456;1341;882			S_Shore
cg00623200	pos	6259	3.85455e-09		5 years old	birth	15	65715801	IGDCC4(ENST00000352385.2)	-391			S_Shore
cg00623200	pos	1298	3.61e-95	0.155756	5 years	birth	15	65715801	IGDCC4(ENST00000352385.2)	-391			S_Shore
cg00625939	neg	5737			age		4	189028032	TRIML2(ENST00000512729.5);TRIML2(ENST00000511771.1);TRIML2(ENST00000502707.1);TRIML2(ENST00000394461.2);RP11-713C19.1(ENST00000464002.1)	-1285;-1285;-839;2725;320			Island
cg00625963	pos	6481	8.15e-05		aging		1	32740034	LCK(ENST00000373564.7);LCK(ENST00000336890.9);LCK(ENST00000482949.5);LCK(ENST00000495610.6);LCK(ENST00000355928.7);LCK(ENST00000476457.5);LCK(ENST00000469765.5);LCK(ENST00000619559.4);LCK(ENST00000461712.6);LCK(ENST00000373562.7);LCK(ENST00000477031.6);LCK(ENST00000373557.6);LCK(ENST00000333070.4);LCK(ENST00000469956.1)	23194;23194;23169;23159;23158;23135;23115;322;320;318;312;312;301;-1187			N_Shore
cg00626957	neg	5145			age		7	37581737
cg00627029	pos	5574	2.22e-64	0.122047	5 years	birth	17	72322791	KIF19(ENST00000551294.5);KIF19(ENST00000389916.4);KIF19(ENST00000551017.1);KIF19(ENST00000359939.10);KIF19(ENST00000547389.1)	442;440;426;421;395			S_Shore
cg00627029	pos	6396	4.19677e-09		5 years old	birth	17	72322791	KIF19(ENST00000551294.5);KIF19(ENST00000389916.4);KIF19(ENST00000551017.1);KIF19(ENST00000359939.10);KIF19(ENST00000547389.1)	442;440;426;421;395			S_Shore
cg00630480	neg	3528	9.45e-06		aging		5	101570551	SLCO4C1(ENST00000310954.6);AC008948.1(ENST00000597120.1)	61702;855
cg00630991	pos	2808	3.78e-82	0.173583	5 years	birth	12	12252249	BCL2L14(ENST00000589718.5);BCL2L14(ENST00000586576.5);BCL2L14(ENST00000308721.9);BCL2L14(ENST00000396367.5);BCL2L14(ENST00000266434.8);BCL2L14(ENST00000298566.2)	49471;49454;28376;27847;27847;20016
cg00630991	pos	5767	2.88582e-09		5 years old	birth	12	12252249	BCL2L14(ENST00000589718.5);BCL2L14(ENST00000586576.5);BCL2L14(ENST00000308721.9);BCL2L14(ENST00000396367.5);BCL2L14(ENST00000266434.8);BCL2L14(ENST00000298566.2)	49471;49454;28376;27847;27847;20016
cg00632178	neg	2012	1.11e-07		aging		9	133944071	LAMC3(ENST00000361069.8);LAMC3(ENST00000480883.1)	59602;59510
cg00632415	neg	2373	1.4755e-10		5 years old	birth	20	49190111	PTPN1(ENST00000541713.5);PTPN1(ENST00000371621.4);RP4-530I15.9(ENST00000431019.1)	63253;63220;4467
cg00633768	neg	3924	9.06e-07		aging		12	131496287	ADGRD1(ENST00000261654.9);ADGRD1(ENST00000535015.5);ADGRD1(ENST00000544673.5);ADGRD1(ENST00000545900.5);ADGRD1(ENST00000376682.8)	57835;57306;17589;17585;9243
cg00634475	neg	3490	5.27112e-10		5 years old	birth	11	96000764	MAML2(ENST00000524717.5)	75580	Response to treatment for acute lymphoblastic leukemia(rs7115578)	-664
cg00634475	neg	1694			age		11	96000764	MAML2(ENST00000524717.5)	75580	Response to treatment for acute lymphoblastic leukemia(rs7115578)	-664
cg00634475	neg	3252	6.86e-06		aging		11	96000764	MAML2(ENST00000524717.5)	75580	Response to treatment for acute lymphoblastic leukemia(rs7115578)	-664
cg00634577	pos	672	0.000295		age		6	27799260	HIST1H4K(ENST00000611927.1)	45			Island
cg00634989	neg	2735	2.28504e-10		5 years old	birth	6	21110067	CDKAL1(ENST00000274695.8);CDKAL1(ENST00000378610.1)	575379;563495
cg00636124	pos	136	1.42e-05		age		16	27215281	KDM8(ENST00000286096.8);KDM8(ENST00000564961.1);KDM8(ENST00000562269.1);KDM8(ENST00000569329.1);KDM8(ENST00000441782.6);KDM8(ENST00000562733.1);KDM8(ENST00000563881.1)	465;452;443;157;-15;-36;-118	Obesity-related traits(rs16976587)	-297	Island
cg00636527	neg	7073	4.77e-49	-0.105692	5 years	birth	5	176859356	GRK6(ENST00000506296.5);GRK6(ENST00000511244.5);GRK6(ENST00000355472.9);GRK6(ENST00000507633.5);GRK6(ENST00000393576.7);GRK6(ENST00000355958.9);GRK6(ENST00000528793.5);GRK6(ENST00000515666.5);GRK6(ENST00000508705.1)	27949;5859;5677;5610;5561;5512;5512;644;122	Intelligence (multi-trait analysis)(rs2731664)	492	N_Shore
cg00636737	neg	3368	7.85e-06		aging		20	62695569	TCEA2(ENST00000361317.6);TCEA2(ENST00000343484.9);TCEA2(ENST00000487164.5);TCEA2(ENST00000395053.7);TCEA2(ENST00000339217.8);TCEA2(ENST00000415602.5);TCEA2(ENST00000440819.5);TCEA2(ENST00000470559.5);TCEA2(ENST00000465111.5)	6923;1072;1058;1058;979;735;129;-110;-1334	Serum thyroid-stimulating hormone levels(rs6062344)	455	S_Shore
cg00636737	neg	1639	5.5e-08		aging		20	62695569	TCEA2(ENST00000361317.6);TCEA2(ENST00000343484.9);TCEA2(ENST00000487164.5);TCEA2(ENST00000395053.7);TCEA2(ENST00000339217.8);TCEA2(ENST00000415602.5);TCEA2(ENST00000440819.5);TCEA2(ENST00000470559.5);TCEA2(ENST00000465111.5)	6923;1072;1058;1058;979;735;129;-110;-1334	Serum thyroid-stimulating hormone levels(rs6062344)	455	S_Shore
cg00636737	neg	269	5.54e-11	-0.0105738	old Swedish twins		20	62695569	TCEA2(ENST00000361317.6);TCEA2(ENST00000343484.9);TCEA2(ENST00000487164.5);TCEA2(ENST00000395053.7);TCEA2(ENST00000339217.8);TCEA2(ENST00000415602.5);TCEA2(ENST00000440819.5);TCEA2(ENST00000470559.5);TCEA2(ENST00000465111.5)	6923;1072;1058;1058;979;735;129;-110;-1334	Serum thyroid-stimulating hormone levels(rs6062344)	455	S_Shore
cg00636922	neg	310	5.42009e-13		5 years old	birth	10	44395010
cg00637144	neg	3981	1.01e-74	-0.186593	5 years	birth	13	52360268	RP11-147H23.3(ENST00000642706.1);DHRS12(ENST00000444610.6);DHRS12(ENST00000218981.5);DHRS12(ENST00000280056.6);DHRS12(ENST00000489680.5);DHRS12(ENST00000490949.5);DHRS12(ENST00000461948.2)	59027;17991;18025;17966;3944;18025;3930
cg00637687	pos	2931	4.43e-06		aging		5	95768915	CTD-2337A12.1(ENST00000502645.2);PCSK1(ENST00000311106.7);PCSK1(ENST00000508626.5);PCSK1(ENST00000509190.1)	471210;69;-1051;932			Island
cg00637745	pos	2826	2.60301e-10		5 years old	birth	2	121497334	GLI2(ENST00000482119.5);GLI2(ENST00000472722.5);GLI2(ENST00000418323.5)	4135;4135;3511			S_Shelf
cg00637745	pos	2034	4.72e-88	0.235239	5 years	birth	2	121497334	GLI2(ENST00000482119.5);GLI2(ENST00000472722.5);GLI2(ENST00000418323.5)	4135;4135;3511			S_Shelf
cg00637837	neg	2025	1.04e-06		aging		1	61163218	RP11-436K8.1(ENST00000423403.1);RP11-436K8.1(ENST00000635290.1);RP11-436K8.1(ENST00000634701.1)	128038;170452;170430
cg00637837	neg	818	5.05e-09		aging		1	61163218	RP11-436K8.1(ENST00000423403.1);RP11-436K8.1(ENST00000635290.1);RP11-436K8.1(ENST00000634701.1)	128038;170452;170430
cg00641210	pos	4802	2.98e-05		aging		17	6927329	BCL6B(ENST00000293805.9);BCL6B(ENST00000572216.1);BCL6B(ENST00000576705.1);BCL6B(ENST00000573503.1)	990;943;908;533			Island
cg00642460	pos	3281	5.27e-79	0.133503	5 years	birth	5	176827697	PFN3(ENST00000358571.2)	-60	Urinary electrolytes (magnesium/calcium ratio)(rs7447593);Stem cell growth factor beta levels(rs17876031)	-3560;3422	Island
cg00643222	pos	520	7.12e-06	0.0178	age		5	88866084
cg00645405	neg	4180	1.79e-05		aging		4	16575349	LDB2(ENST00000515064.5);LDB2(ENST00000441778.6);LDB2(ENST00000304523.9);LDB2(ENST00000502640.5);LDB2(ENST00000507464.5);LDB2(ENST00000508918.5);LDB2(ENST00000512345.5);LDB2(ENST00000503153.5)	324836;324868;325083;324908;22149;324908;324895;80093
cg00646396	pos	613	6.84e-106	0.213942	5 years	birth	1	26482755
cg00646396	pos	903	8.51667e-12		5 years old	birth	1	26482755
cg00646555	pos	1608	4.49967e-11		5 years old	birth	2	71130883	VAX2(ENST00000234392.2);VAX2(ENST00000432367.6)	3163;2955	Corneal astigmatism(rs3771395)	2131	S_Shore
cg00650273	neg	6786	5.24035e-09		5 years old	birth	9	1879539
cg00650640	pos	1556	1.29e-21		aging		23	13587678	EGFL6(ENST00000361306.5);EGFL6(ENST00000380602.3)	-46;-63			Island
cg00651216	neg	31	9e-08		age		6	44213720	HSP90AB1(ENST00000620073.4);HSP90AB1(ENST00000353801.7);HSP90AB1(ENST00000371646.9)	-183;-1104;-1104			Island
cg00651359	neg	4531	2.38e-05		aging		7	132219281	PLXNA4(ENST00000321063.8);PLXNA4(ENST00000359827.7);PLXNA4(ENST00000423507.6);PLXNA4(ENST00000378539.5)	42042;42779;41948;114166
cg00653387	pos	3705	1.17e-05		aging		7	137028535	PTN(ENST00000348225.6);PTN(ENST00000393083.2)	76;-15
cg00653615	neg	5105			age		1	151029327	CDC42SE1(ENST00000439374.6);CDC42SE1(ENST00000540998.5);CDC42SE1(ENST00000357235.5);CDC42SE1(ENST00000483763.5);CDC42SE1(ENST00000492796.5);CDC42SE1(ENST00000470278.5);CDC42SE1(ENST00000491825.1);MLLT11(ENST00000368921.4)	13474;2798;2798;2723;2764;2922;2922;-907			N_Shelf
cg00653615	neg	4238	3.8e-73	-0.125862	5 years	birth	1	151029327	CDC42SE1(ENST00000439374.6);CDC42SE1(ENST00000540998.5);CDC42SE1(ENST00000357235.5);CDC42SE1(ENST00000483763.5);CDC42SE1(ENST00000492796.5);CDC42SE1(ENST00000470278.5);CDC42SE1(ENST00000491825.1);MLLT11(ENST00000368921.4)	13474;2798;2798;2723;2764;2922;2922;-907			N_Shelf
cg00654888	pos	5175	3.82e-05		aging		2	119603133	EN1(ENST00000295206.6);EN1(ENST00000546667.1)	2121;-1205			S_Shelf
cg00654888	pos	567	9.81e-300		aging		2	119603133	EN1(ENST00000295206.6);EN1(ENST00000546667.1)	2121;-1205			S_Shelf
cg00654888	pos	5598	2.61401e-09		5 years old	birth	2	119603133	EN1(ENST00000295206.6);EN1(ENST00000546667.1)	2121;-1205			S_Shelf
cg00655307	pos	5673	5.2e-05		aging		6	152128743	ESR1(ENST00000473497.5);ESR1(ENST00000404742.5);ESR1(ENST00000440973.5);ESR1(ENST00000338799.9);ESR1(ENST00000446550.1);ESR1(ENST00000443427.5);ESR1(ENST00000206249.7);ESR1(ENST00000406599.5);ESR1(ENST00000456483.3);ESR1(ENST00000488573.1);ESR1(ENST00000427531.6)	150917;117112;117112;3177;412;289;57;-71;-71;-497;-1499			N_Shore
cg00655788	neg	2449	2.05e-07		aging		11	121976583	MIR100HG(ENST00000637700.1);MIR100HG(ENST00000534195.1);MIR100HG(ENST00000532315.1);MIR100HG(ENST00000534297.2);MIR100HG(ENST00000534782.3)	347856;-706;67;74563;97187
cg00655875	neg	2271			age		7	30959805	RP5-877J2.1(ENST00000509504.2);AQP1(ENST00000311813.9);AQP1(ENST00000482461.1);AQP1(ENST00000441328.6);AQP1(ENST00000409899.5);AQP1(ENST00000409611.1)	67916;8496;6899;-1110;-1244;-1300	Total body bone mineral density(rs28362721)	-2103
cg00655982	pos	7675	8.18516e-09		5 years old	birth	19	50936038	MYBPC2(ENST00000357701.5)	-122			S_Shore
cg00656917	neg	5869			age		1	32422024
cg00658151	pos	477	1.63806e-12		5 years old	birth	1	31368797	SDC3(ENST00000339394.6)	12811
cg00658151	pos	863	5.05e-101	0.172448	5 years	birth	1	31368797	SDC3(ENST00000339394.6)	12811
cg00658890	neg	7214	6.61533e-09		5 years old	birth	5	527640					S_Shelf
cg00660643	neg	1907	7.50834e-11		5 years old	birth	15	95153758
cg00662503	neg	1870	1.74e-17		aging		23	136075708	RP11-308D16.2(ENST00000424306.5);RP11-308D16.2(ENST00000431464.5);RP11-308D16.2(ENST00000426943.4);RP11-308D16.2(ENST00000438602.5);RP11-308D16.2(ENST00000440604.2)	84154;84074;34666;62;-5
cg00663972	pos	1248	2.06e-08		aging		13	112721725	SOX1(ENST00000330949.2)	-236			Island
cg00663972	pos	2524	2.43e-06		aging		13	112721725	SOX1(ENST00000330949.2)	-236			Island
cg00664406	pos	131	2.9e-13		aging		3	51740875	GRM2(ENST00000395052.7);GRM2(ENST00000296479.9);GRM2(ENST00000475478.5);GRM2(ENST00000464585.1);GRM2(ENST00000419928.1)	-211;-229;-231;-446;-552			Island
cg00664406		38	2.9807e-257		age		3	51740875	GRM2(ENST00000395052.7);GRM2(ENST00000296479.9);GRM2(ENST00000475478.5);GRM2(ENST00000464585.1);GRM2(ENST00000419928.1)	-211;-229;-231;-446;-552			Island
cg00664406	pos	385	8.29e-11		age		3	51740875	GRM2(ENST00000395052.7);GRM2(ENST00000296479.9);GRM2(ENST00000475478.5);GRM2(ENST00000464585.1);GRM2(ENST00000419928.1)	-211;-229;-231;-446;-552			Island
cg00664406	pos	79	9.07e-14		aging		3	51740875	GRM2(ENST00000395052.7);GRM2(ENST00000296479.9);GRM2(ENST00000475478.5);GRM2(ENST00000464585.1);GRM2(ENST00000419928.1)	-211;-229;-231;-446;-552			Island
cg00664406		15	3.33e-19		age		3	51740875	GRM2(ENST00000395052.7);GRM2(ENST00000296479.9);GRM2(ENST00000475478.5);GRM2(ENST00000464585.1);GRM2(ENST00000419928.1)	-211;-229;-231;-446;-552			Island
cg00664406	pos	440	3.97e-06	0.0131	age		3	51740875	GRM2(ENST00000395052.7);GRM2(ENST00000296479.9);GRM2(ENST00000475478.5);GRM2(ENST00000464585.1);GRM2(ENST00000419928.1)	-211;-229;-231;-446;-552			Island
cg00664406	pos	91			age		3	51740875	GRM2(ENST00000395052.7);GRM2(ENST00000296479.9);GRM2(ENST00000475478.5);GRM2(ENST00000464585.1);GRM2(ENST00000419928.1)	-211;-229;-231;-446;-552			Island
cg00664416	pos	1641	4.55e-07		aging		1	38261192	MANEAL(ENST00000373045.10);MANEAL(ENST00000397631.7);MANEAL(ENST00000532512.1);MANEAL(ENST00000525897.1);MANEAL(ENST00000329006.5)	1718;1637;1037;112;32			S_Shore
cg00664416		313	3.9021e-166		age		1	38261192	MANEAL(ENST00000373045.10);MANEAL(ENST00000397631.7);MANEAL(ENST00000532512.1);MANEAL(ENST00000525897.1);MANEAL(ENST00000329006.5)	1718;1637;1037;112;32			S_Shore
cg00664762	neg	6229			age		9	138719443	CAMSAP1(ENST00000389532.8);CAMSAP1(ENST00000312405.10);CAMSAP1(ENST00000483991.5);CAMSAP1(ENST00000409386.3)	79627;55300;-1188;79631
cg00665581	pos	5170	3.81e-05		aging		9	23821428	ELAVL2(ENST00000380110.8);ELAVL2(ENST00000223951.10);ELAVL2(ENST00000544538.5);ELAVL2(ENST00000397312.6);ELAVL2(ENST00000380117.5);ELAVL2(ENST00000462649.1)	-155;50;418;4635;4907;4744			Island
cg00667789	pos	3453	8.66e-06		aging		1	59042065	TACSTD2(ENST00000371225.3)	1380			Island
cg00669258	neg	7955	9.48337e-09		5 years old	birth	16	56827370	NUP93(ENST00000308159.9);NUP93(ENST00000563858.5);NUP93(ENST00000566315.5);NUP93(ENST00000569842.5);NUP93(ENST00000569863.5);NUP93(ENST00000562496.5);NUP93(ENST00000568656.5);NUP93(ENST00000566678.1);NUP93(ENST00000564887.5);NUP93(ENST00000569595.5);NUP93(ENST00000566727.5);NUP93(ENST00000567641.5);NUP93(ENST00000568283.5);NUP93(ENST00000567081.5);NUP93(ENST00000542526.5)	63353;63340;63329;63328;63309;52744;45547;45109;11800;11629;11629;11212;11208;10078;10002
cg00669776	pos	2718			age		6	12047856	HIVEP1(ENST00000491710.5);HIVEP1(ENST00000487103.5);HIVEP1(ENST00000627968.2);HIVEP1(ENST00000541134.5);HIVEP1(ENST00000379388.6);HIVEP1(ENST00000442081.6);HIVEP1(ENST00000478545.1)	38861;35623;35285;35285;35285;35132;34921	Alcohol and nicotine co-dependence(rs1570989)	971
cg00670286	neg	3451	5.12276e-10		5 years old	birth	4	95917063	BMPR1B(ENST00000515059.5);BMPR1B(ENST00000506363.5);BMPR1B(ENST00000512312.5)	237944;116;-320
cg00670942	pos	7636	8.02881e-09		5 years old	birth	17	74836683
cg00671489	pos	4171	1.78e-05		aging		20	44827945	CDH22(ENST00000372262.7);CDH22(ENST00000537909.2)	52389;109192			N_Shore
cg00672359	pos	5002	3.42e-05		aging		9	137967411	OLFM1(ENST00000371799.8);OLFM1(ENST00000277415.15);OLFM1(ENST00000252854.8);OLFM1(ENST00000371801.4)	143;143;45;-101			Island
cg00672359	pos	1030	1.09e-08		aging		9	137967411	OLFM1(ENST00000371799.8);OLFM1(ENST00000277415.15);OLFM1(ENST00000252854.8);OLFM1(ENST00000371801.4)	143;143;45;-101			Island
cg00672359	pos	8122	1.0362e-08		5 years old	birth	9	137967411	OLFM1(ENST00000371799.8);OLFM1(ENST00000277415.15);OLFM1(ENST00000252854.8);OLFM1(ENST00000371801.4)	143;143;45;-101			Island
cg00672359	pos	349	0		aging		9	137967411	OLFM1(ENST00000371799.8);OLFM1(ENST00000277415.15);OLFM1(ENST00000252854.8);OLFM1(ENST00000371801.4)	143;143;45;-101			Island
cg00672770	pos	9392	1.79648e-08		5 years old	birth	5	31754271	PDZD2(ENST00000438447.1);PDZD2(ENST00000502824.1);PDZD2(ENST00000513910.1);RP11-5N11.7(ENST00000515522.1)	114754;61277;42125;-55
cg00674004	neg	4087	3.76e-74	-0.193658	5 years	birth	10	101280750			Plateletcrit(rs11190133);Ankylosing spondylitis(rs11190133);Red blood cell traits(rs11190134);Crohn's disease(rs71485777);Inflammatory bowel disease(rs10748781);Hypothyroidism(rs10748781);Inflammatory bowel disease(rs4409764);Crohn's disease(rs4409764);Ulcerative colitis(rs4409764)	-2025;-2025;1450;2580;2580;2580;3487;3487;3487	S_Shore
cg00674004	neg	4316	1.06784e-09		5 years old	birth	10	101280750			Plateletcrit(rs11190133);Ankylosing spondylitis(rs11190133);Red blood cell traits(rs11190134);Crohn's disease(rs71485777);Inflammatory bowel disease(rs10748781);Hypothyroidism(rs10748781);Inflammatory bowel disease(rs4409764);Crohn's disease(rs4409764);Ulcerative colitis(rs4409764)	-2025;-2025;1450;2580;2580;2580;3487;3487;3487	S_Shore
cg00675721							19	39739215	IFNL4(ENST00000634967.1);IFNL4(ENST00000634680.1);IFNL4(ENST00000606380.2);IFNL4(ENST00000616270.4)	281;281;281;281	Response to hepatitis C treatment(rs12979860);Chronic hepatitis C infection(rs12979860);Hepatitis A(rs66531907);Response to hepatitis C treatment(rs8099917);Chronic hepatitis C infection(rs8099917)	-428;-428;1460;3950;3950	Island
cg00676294	neg	7685	8.21276e-09		5 years old	birth	8	69173390
cg00676294	neg	1586			age		8	69173390
cg00678971	pos	6131			age		20	42667505	C20orf100(ENST00000341197.8);C20orf100(ENST00000423191.6);C20orf100(ENST00000372999.5);C20orf100(ENST00000358131.5);C20orf100(ENST00000435864.2)	124001;122715;122698;93160;-139
cg00679184	pos	2447	9.46e-85	0.122479	5 years	birth	14	75447722			Coronary artery disease(rs10131894)	-843	Island
cg00680918	pos	6627	8.85e-05		aging		2	14774810	FAM84A(ENST00000295092.2);FAM84A(ENST00000331243.4);FAM84A(ENST00000497769.2);FAM84A(ENST00000464947.1);AC011897.1(ENST00000581929.1)	2000;1986;-405;-810;-405			Island
cg00682367	neg	6279			age		20	48963280					S_Shelf
cg00683984	neg	61	4.63e-05		age		7	45615337	ADCY1(ENST00000432715.5);ADCY1(ENST00000297323.11);ADCY1(ENST00000621543.1)	1598;1216;853			Island
cg00684075	neg	280	9.36e-07	-0.0137	age		2	85969661
cg00684075	neg	705	5.14e-104	-0.191844	5 years	birth	2	85969661
cg00684075	neg	1007	3.94e-08	-0.00664621	old Swedish twins		2	85969661
cg00684075	neg	1752	5.94259e-11		5 years old	birth	2	85969661
cg00684594	pos	4080	8.76505e-10		5 years old	birth	11	57519470	TMX2-CTNND1(ENST00000528395.1);RP11-691N7.6(ENST00000531074.1);BTBD18(ENST00000436147.3);BTBD18(ENST00000422652.5);BTBD18(ENST00000527995.1);CTNND1(ENST00000524630.5);CTNND1(ENST00000529919.5);CTNND1(ENST00000533189.1)	39393;9835;-622;-217;-217;-1245;-1292;-1304			N_Shore
cg00685014	neg	5388	9.11e-66	-0.10686	5 years	birth	11	62212195	AHNAK(ENST00000530124.5);AHNAK(ENST00000257247.11);AHNAK(ENST00000525875.1)	91384;102073;72634			Island
cg00685229	neg	1752	8.17e-19		aging		23	118828778	SEPT6(ENST00000360156.11);SEPT6(ENST00000354228.8);SEPT6(ENST00000460411.5);SEPT6(ENST00000489216.5);SEPT6(ENST00000354416.7);SEPT6(ENST00000394610.5);SEPT6(ENST00000343984.5);CTA-38K21.2(ENST00000625181.1)	-1445;-1445;-1445;-1445;-1445;-1445;-1445;1247			S_Shore
cg00685614	neg	311	1.22e-10	-0.0221054	old Swedish twins		16	89118838	CTD-2555A7.2(ENST00000537498.1)	535			S_Shelf
cg00686880	pos	413	5.58e-10		aging		21	43186522	RIPK4(ENST00000352483.3);RIPK4(ENST00000332512.7)	727;744			Island
cg00686880	pos	387	0		aging		21	43186522	RIPK4(ENST00000352483.3);RIPK4(ENST00000332512.7)	727;744			Island
cg00686880	pos	1157	1.62e-08		aging		21	43186522	RIPK4(ENST00000352483.3);RIPK4(ENST00000332512.7)	727;744			Island
cg00686880		387	1.57e-09		age		21	43186522	RIPK4(ENST00000352483.3);RIPK4(ENST00000332512.7)	727;744			Island
cg00686880	pos	3620	5.89667e-10		5 years old	birth	21	43186522	RIPK4(ENST00000352483.3);RIPK4(ENST00000332512.7)	727;744			Island
cg00687135	pos	1009			age		3	21792991	ZNF385D(ENST00000281523.7);ZNF385D(ENST00000494118.5);ZNF385D(ENST00000446749.1);ZNF385D(ENST00000478967.5);ZNF385D(ENST00000494108.1)	-64;621132;-385;26277;621693
cg00687674	neg	7478	7.54291e-09		5 years old	birth	15	69373260	NCRNA00277(ENST00000415504.5);NCRNA00277(ENST00000558369.5);NCRNA00277(ENST00000558922.2);NCRNA00277(ENST00000559964.5);NCRNA00277(ENST00000558147.1);NCRNA00277(ENST00000440444.1);NCRNA00277(ENST00000435479.1);RP11-809H16.5(ENST00000559870.2)	7994;7980;6501;6336;70;58;50;41
cg00687674	neg	5250	8.35e-67	-0.155704	5 years	birth	15	69373260	NCRNA00277(ENST00000415504.5);NCRNA00277(ENST00000558369.5);NCRNA00277(ENST00000558922.2);NCRNA00277(ENST00000559964.5);NCRNA00277(ENST00000558147.1);NCRNA00277(ENST00000440444.1);NCRNA00277(ENST00000435479.1);RP11-809H16.5(ENST00000559870.2)	7994;7980;6501;6336;70;58;50;41
cg00688297	pos	429	7.04e-10		aging		8	145752292	LRRC24(ENST00000529415.6);LRRC24(ENST00000533758.1);C8orf82(ENST00000524821.5);C8orf82(ENST00000313465.5);C8orf82(ENST00000534680.5)	110;124;2224;2184;2224			S_Shelf
cg00688840	neg	4058	2.39e-74	-0.211146	5 years	birth	14	106363051
cg00688840	neg	1235	2.02199e-11		5 years old	birth	14	106363051
cg00688962	pos	2255	1.6e-07		aging		4	21950567	KCNIP4(ENST00000447367.6);KCNIP4(ENST00000382152.6);KCNIP4(ENST00000515786.2);RP11-17E2.2(ENST00000510705.3)	-199;-145;-313;-71			S_Shore
cg00688962	pos	6534	8.38e-05		aging		4	21950567	KCNIP4(ENST00000447367.6);KCNIP4(ENST00000382152.6);KCNIP4(ENST00000515786.2);RP11-17E2.2(ENST00000510705.3)	-199;-145;-313;-71			S_Shore
cg00689835	neg	5377	4.37e-05		aging		2	169757618	SPC25(ENST00000451987.5);SPC25(ENST00000472216.2);G6PC2(ENST00000375363.7);G6PC2(ENST00000429379.2);G6PC2(ENST00000282075.5);G6PC2(ENST00000421979.1)	12169;12263;-132;-183;-185;-217	Fasting plasma glucose(rs13387347);Glycated hemoglobin levels(rs13387347);Glycated hemoglobin levels(rs1402837);Serum lycopene concentrations(rs2232315)	-2772;-2772;-264;-186
cg00690153	neg	3648			age		10	74843308	P4HA1(ENST00000307116.6);P4HA1(ENST00000373008.6);P4HA1(ENST00000394890.6);P4HA1(ENST00000440381.5);P4HA1(ENST00000263556.3);Y_RNA(ENST00000364177.1)	13300;13300;13424;13424;13424;-955
cg00690343	neg	7980	9.61376e-09		5 years old	birth	1	94020824
cg00690609	pos	8854	1.44364e-08		5 years old	birth	10	72218900					S_Shore
cg00692173	neg	6590	2.76e-55	-0.123773	5 years	birth	1	53217358	ZYG11B(ENST00000545132.5);ZYG11B(ENST00000294353.6)	25219;25177
cg00695112		226	1.9576e-181		age		9	71862747	RP11-16N10.2(ENST00000643352.1);RP11-16N10.2(ENST00000645088.1);RP11-16N10.2(ENST00000642889.1);TJP2(ENST00000453658.6);TJP2(ENST00000636438.1);TJP2(ENST00000377245.8);TJP2(ENST00000348208.8);TJP2(ENST00000636247.1);TJP2(ENST00000535702.6);TJP2(ENST00000539225.2);TJP2(ENST00000498204.1)	212081;212081;212081;126567;102241;73666;73554;73537;43033;42669;1605	Renal sinus fat(rs2282335)	3185	N_Shore
cg00695112	neg	1128	8.29e-08		aging		9	71862747	RP11-16N10.2(ENST00000643352.1);RP11-16N10.2(ENST00000645088.1);RP11-16N10.2(ENST00000642889.1);TJP2(ENST00000453658.6);TJP2(ENST00000636438.1);TJP2(ENST00000377245.8);TJP2(ENST00000348208.8);TJP2(ENST00000636247.1);TJP2(ENST00000535702.6);TJP2(ENST00000539225.2);TJP2(ENST00000498204.1)	212081;212081;212081;126567;102241;73666;73554;73537;43033;42669;1605	Renal sinus fat(rs2282335)	3185	N_Shore
cg00695112	neg	165	4.93e-12		aging		9	71862747	RP11-16N10.2(ENST00000643352.1);RP11-16N10.2(ENST00000645088.1);RP11-16N10.2(ENST00000642889.1);TJP2(ENST00000453658.6);TJP2(ENST00000636438.1);TJP2(ENST00000377245.8);TJP2(ENST00000348208.8);TJP2(ENST00000636247.1);TJP2(ENST00000535702.6);TJP2(ENST00000539225.2);TJP2(ENST00000498204.1)	212081;212081;212081;126567;102241;73666;73554;73537;43033;42669;1605	Renal sinus fat(rs2282335)	3185	N_Shore
cg00695391	neg	1921	7.61569e-11		5 years old	birth	1	2525548	MMEL1(ENST00000471840.5);MMEL1(ENST00000378412.7);MMEL1(ENST00000502556.5);MMEL1(ENST00000504800.5);MMEL1(ENST00000491941.5);MMEL1(ENST00000464195.1);MMEL1(ENST00000469962.1)	-1431;38881;35385;35385;-1241;-1230;-36	Multiple sclerosis(rs3748817);Celiac disease(rs3748816);Primary sclerosing cholangitis(rs3748816);Autoimmune thyroid diseases (Graves disease or Hashimoto's thyroiditis)(rs2843403);Graves' disease(rs2843403)	117;1198;1198;3549;3549	N_Shore
cg00695391		816	3.1381e-118		age		1	2525548	MMEL1(ENST00000471840.5);MMEL1(ENST00000378412.7);MMEL1(ENST00000502556.5);MMEL1(ENST00000504800.5);MMEL1(ENST00000491941.5);MMEL1(ENST00000464195.1);MMEL1(ENST00000469962.1)	-1431;38881;35385;35385;-1241;-1230;-36	Multiple sclerosis(rs3748817);Celiac disease(rs3748816);Primary sclerosing cholangitis(rs3748816);Autoimmune thyroid diseases (Graves disease or Hashimoto's thyroiditis)(rs2843403);Graves' disease(rs2843403)	117;1198;1198;3549;3549	N_Shore
cg00695391	neg	1711	8.21e-91	-0.204579	5 years	birth	1	2525548	MMEL1(ENST00000471840.5);MMEL1(ENST00000378412.7);MMEL1(ENST00000502556.5);MMEL1(ENST00000504800.5);MMEL1(ENST00000491941.5);MMEL1(ENST00000464195.1);MMEL1(ENST00000469962.1)	-1431;38881;35385;35385;-1241;-1230;-36	Multiple sclerosis(rs3748817);Celiac disease(rs3748816);Primary sclerosing cholangitis(rs3748816);Autoimmune thyroid diseases (Graves disease or Hashimoto's thyroiditis)(rs2843403);Graves' disease(rs2843403)	117;1198;1198;3549;3549	N_Shore
cg00695799	neg	3683	7.42e-07		aging		6	149803087	ZC3H12D(ENST00000409806.7);ZC3H12D(ENST00000409948.1);ZC3H12D(ENST00000462655.1)	3110;1182;1224
cg00697290	neg	1489			age		3	22410416	ZNF385D(ENST00000494118.5);ZNF385D(ENST00000494108.1);ZNF385D(ENST00000466511.1)	3707;4268;4396			N_Shelf
cg00698204	pos	4519	1.23982e-09		5 years old	birth	21	38080694	SIM2(ENST00000460783.1);SIM2(ENST00000481185.1);SIM2(ENST00000290399.10);SIM2(ENST00000431229.1)	9261;9260;9260;-787			S_Shelf
cg00698382	neg	793			age		5	135967137
cg00698916	neg	1252			age		6	13767628					N_Shore
cg00698916	neg	4605	6.06e-71	-0.100374	5 years	birth	6	13767628					N_Shore
cg00698916	neg	9246	1.68901e-08		5 years old	birth	6	13767628					N_Shore
cg00699898	pos	1805	6.41344e-11		5 years old	birth	1	1117562	TTLL10(ENST00000379290.5);TTLL10(ENST00000379289.5);TTLL10(ENST00000379288.3);TTLL10(ENST00000460998.1)	8279;8276;2485;1698			S_Shore
cg00700039	neg	6754	1.79e-53	-0.126683	5 years	birth	18	2659555	SMCHD1(ENST00000320876.10)	3818			S_Shelf
cg00700412	pos	4821	1.52745e-09		5 years old	birth	12	58011837	ARHGEF25(ENST00000477314.1);AC025165.8(ENST00000356672.3);AC025165.8(ENST00000444467.2);AC025165.8(ENST00000593846.1);SLC26A10(ENST00000474359.6);SLC26A10(ENST00000637859.1)	1671;11;117;1584;-1473;-1482			N_Shore
cg00700412	pos	727	1.57e-103	0.288532	5 years	birth	12	58011837	ARHGEF25(ENST00000477314.1);AC025165.8(ENST00000356672.3);AC025165.8(ENST00000444467.2);AC025165.8(ENST00000593846.1);SLC26A10(ENST00000474359.6);SLC26A10(ENST00000637859.1)	1671;11;117;1584;-1473;-1482			N_Shore
cg00701064	pos	6506	2.39e-56	0.10214	5 years	birth	4	6280414	WFS1(ENST00000503569.5);WFS1(ENST00000506588.5);WFS1(ENST00000226760.5)	8838;8837;8837	Cisplatin-induced ototoxicity(rs62283056)	-3784
cg00701493	pos	2820	2.58475e-10		5 years old	birth	3	184280384	EPHB3(ENST00000330394.2)	812			Island
cg00701706	pos	197	5.27e-119	0.213717	5 years	birth	17	72931632	OTOP3(ENST00000328801.5);OTOP3(ENST00000580749.2)	-182;-265			N_Shore
cg00701706	pos	1788	6.28303e-11		5 years old	birth	17	72931632	OTOP3(ENST00000328801.5);OTOP3(ENST00000580749.2)	-182;-265			N_Shore
cg00702417	neg	4974	1.74381e-09		5 years old	birth	1	6054867	KCNAB2(ENST00000378111.5);KCNAB2(ENST00000378097.5);KCNAB2(ENST00000493807.1);KCNAB2(ENST00000378092.5);KCNAB2(ENST00000478098.5);KCNAB2(ENST00000445501.5)	3341;2444;2134;2106;2101;2096			S_Shore
cg00702638	pos	5	9.76e-18	0.0465	age		3	44803293	KIAA1143(ENST00000484437.1);KIAA1143(ENST00000296121.5);KIF15(ENST00000326047.8);KIF15(ENST00000438321.5);KIF15(ENST00000481166.6)	-290;-139;84;80;-61			Island
cg00702638	pos	30	6.03e-22		age		3	44803293	KIAA1143(ENST00000484437.1);KIAA1143(ENST00000296121.5);KIF15(ENST00000326047.8);KIF15(ENST00000438321.5);KIF15(ENST00000481166.6)	-290;-139;84;80;-61			Island
cg00702638	pos	3	1.91e-10	0.0319	age		3	44803293	KIAA1143(ENST00000484437.1);KIAA1143(ENST00000296121.5);KIF15(ENST00000326047.8);KIF15(ENST00000438321.5);KIF15(ENST00000481166.6)	-290;-139;84;80;-61			Island
cg00702988	pos	2152	1.31e-06		aging		8	11565658	GATA4(ENST00000528712.5);GATA4(ENST00000532977.1);GATA4(ENST00000526974.1);GATA4(ENST00000526716.5);GATA4(ENST00000335135.8);GATA4(ENST00000528027.1);GATA4(ENST00000532059.5);GATA4(ENST00000622443.2)	31190;31189;15523;3998;3945;3927;-84;-164			S_Shelf
cg00705808	pos	8863	1.4502e-08		5 years old	birth	4	154711183	SFRP2(ENST00000274063.4)	-911			S_Shore
cg00706302	pos	5998			age		2	113832957	IL1F10(ENST00000341010.6);IL1F10(ENST00000393197.2);IL1F10(ENST00000496265.1)	7410;3062;841	Protein quantitative trait loci(rs6761276);Inflammatory biomarkers(rs6743376);Coronary artery disease(rs10186133);C-reactive protein levels or LDL-cholesterol levels (pleiotropy)(rs12711751)	-645;-624;3987;4808
cg00706656	neg	650			age		5	72411646					N_Shelf
cg00706858	neg	5178	3.83e-05		aging		15	75801352	PTPN9(ENST00000618819.4);PTPN9(ENST00000306726.6)	70278;70278
cg00707741	neg	6555	1.09e-55	-0.10401	5 years	birth	2	242294482	FARP2(ENST00000479427.5);FARP2(ENST00000478489.5);FARP2(ENST00000627550.2);FARP2(ENST00000373287.8);FARP2(ENST00000264042.7)	-1232;-1228;-1222;-1230;-1176	Neutrophil percentage of granulocytes(rs3755397);Chronic lymphocytic leukemia(rs3755397);Sum eosinophil basophil counts(rs3755397);Eosinophil percentage of granulocytes(rs3755397);Eosinophil percentage of white cells(rs3755397);Eosinophil counts(rs3755397);Fibrinogen(rs1476698);Fibrinogen levels(rs1476698)	431;431;431;431;431;431;1967;1967	N_Shore
cg00708380	pos	799	1.36e-08		age		11	75378502	MAP6(ENST00000304771.7);MAP6(ENST00000526740.3);MAP6(ENST00000434603.2)	1663;1150;977			Island
cg00708603	neg	988	3.62e-08	-0.00692714	old Swedish twins		2	16463534	AC010745.2(ENST00000420404.2);AC010745.2(ENST00000642208.1);AC010745.2(ENST00000644340.1)	58219;53942;53934	Basal cell carcinoma(rs57244888)	-1389
cg00710286	neg	9462	1.85039e-08		5 years old	birth	15	40764232	CHST14(ENST00000306243.6);CHST14(ENST00000559991.1)	1035;947			S_Shore
cg00711896	neg	7811	8.80182e-09		5 years old	birth	16	30410051	ZNF48(ENST00000622647.3);ZNF48(ENST00000613509.1);ZNF48(ENST00000320159.2)	20416;3618;3311			S_Shelf
cg00712841	pos	5229	6.17e-67	0.115205	5 years	birth	5	37835548	GDNF-AS1(ENST00000637595.1);GDNF(ENST00000620847.1);GDNF(ENST00000344622.8);GDNF(ENST00000326524.6);GDNF(ENST00000381826.8);GDNF(ENST00000427982.5);GDNF(ENST00000515058.5);GDNF(ENST00000510177.5);GDNF(ENST00000502572.1)	23857;-624;45;4234;381;381;4240;-538;45			S_Shore
cg00713549	neg	1322	2.50513e-11		5 years old	birth	7	41670492
cg00715047	pos	960	3.85e-08		age		17	73522054	LLGL2(ENST00000580578.5);LLGL2(ENST00000167462.9);LLGL2(ENST00000375227.8);LLGL2(ENST00000392550.7);LLGL2(ENST00000578363.5);LLGL2(ENST00000579392.5)	893;247;241;234;194;184			S_Shelf
cg00716290	neg	6908	5.64805e-09		5 years old	birth	12	48134398	RP1-197B17.3(ENST00000547799.5);RAPGEF3(ENST00000449771.6);RAPGEF3(ENST00000405493.6);RAPGEF3(ENST00000547856.5);RAPGEF3(ENST00000549151.5);RAPGEF3(ENST00000395360.6);RAPGEF3(ENST00000482843.5);RAPGEF3(ENST00000479866.5);RAPGEF3(ENST00000488250.5);RAPGEF3(ENST00000389212.7);RAPGEF3(ENST00000548919.5);RAPGEF3(ENST00000490387.1);RAPGEF3(ENST00000548434.1);RAPGEF3(ENST00000473777.5);RAPGEF3(ENST0000…	34530;18030;17846;17957;30419;4291;18159;18223;1677;18241;30425;-891;987;1283;-220	Optic nerve measurement (cup-to-disc ratio)(rs757282)	-3820
cg00718400	neg	5939	2.18e-61	-0.141672	5 years	birth	3	32509018	CMTM7(ENST00000487007.1)	18011			N_Shore
cg00718470	pos	205	1.46e-05	0.0174	age		15	98964982					Island
cg00718470	pos	174	1.28e-07	0.02	age		15	98964982					Island
cg00719568	neg	719	7.79e-09	-0.0104138	old Swedish twins		1	113239645	MOV10(ENST00000413052.6);MOV10(ENST00000369645.5);MOV10(ENST00000369644.5);MOV10(ENST00000496577.5);MOV10(ENST00000468624.5);MOV10(ENST00000357443.2);MOV10(ENST00000488160.5);MOV10(ENST00000482545.5);MOV10(ENST00000471160.5);MOV10(ENST00000481711.1);MOV10(ENST00000490413.1);RP11-426L16.3(ENST00000421943.1)	22602;22536;22325;22317;22303;22278;284;204;-837;-1285;-1285;-402	Hip circumference adjusted for BMI(rs3748656)	-2964
cg00719864	pos	9218	1.67127e-08		5 years old	birth	9	124408700	DAB2IP(ENST00000394340.7);DAB2IP(ENST00000436835.5);DAB2IP(ENST00000259371.6);DAB2IP(ENST00000489314.1)	79364;79319;79319;48153	Coronary artery disease(rs10818576)	4248
cg00719864	neg	3919	9.02e-07		aging		9	124408700	DAB2IP(ENST00000394340.7);DAB2IP(ENST00000436835.5);DAB2IP(ENST00000259371.6);DAB2IP(ENST00000489314.1)	79364;79319;79319;48153	Coronary artery disease(rs10818576)	4248
cg00720629	pos	2984	5.73e-81	0.131236	5 years	birth	22	19752228	TBX1(ENST00000332710.8);TBX1(ENST00000329705.11);TBX1(ENST00000359500.7);TBX1(ENST00000484336.1)	8002;8002;8002;-374	Childhood ear infection(rs1978060);Myringotomy(rs1978060);Tonsillectomy(rs41298830)	-2703;-2703;715	S_Shelf
cg00720629	pos	5034	1.81364e-09		5 years old	birth	22	19752228	TBX1(ENST00000332710.8);TBX1(ENST00000329705.11);TBX1(ENST00000359500.7);TBX1(ENST00000484336.1)	8002;8002;8002;-374	Childhood ear infection(rs1978060);Myringotomy(rs1978060);Tonsillectomy(rs41298830)	-2703;-2703;715	S_Shelf
cg00722786	neg	5070	3.57e-05		aging		18	47678521	MYO5B(ENST00000285039.11)	42942
cg00725138	neg	118	7.87e-13	-0.00707866	old Swedish twins		22	19716556			Platelet distribution width(rs1059196);Platelet count(rs1059196);Mean platelet volume(rs1059196)	-4462;-4462;-4462	S_Shelf
cg00725356	pos	9520	1.88649e-08		5 years old	birth	3	126074784	KLF15(ENST00000296233.3)	1501			Island
cg00725401	pos	6193	3.73215e-09		5 years old	birth	8	70945169					N_Shore
cg00728300	pos	5077	3.59e-05		aging		16	87903283	SLC7A5(ENST00000261622.4)	-189			Island
cg00729699	neg	464	4.94e-109	-0.239092	5 years	birth	8	21918075	DMTN(ENST00000522148.5);DMTN(ENST00000523300.5);DMTN(ENST00000519959.1);DMTN(ENST00000519850.5);DMTN(ENST00000381470.7);DMTN(ENST00000432128.5);DMTN(ENST00000443491.6);DMTN(ENST00000518816.5);DMTN(ENST00000517600.5);DMTN(ENST00000523782.6);DMTN(ENST00000520856.1);DMTN(ENST00000523623.5);DMTN(ENST00000520174.5);DMTN(ENST00000517804.5);DMTN(ENST00000517305.4);DMTN(ENST00000265800.9);DMTN(ENST000005…	11569;11415;7009;6994;6994;5747;5662;5657;5633;5621;5611;5107;3659;3598;2699;2699;2676;1389;1358;1341;1216			S_Shelf
cg00729699	neg	7542	7.75384e-09		5 years old	birth	8	21918075	DMTN(ENST00000522148.5);DMTN(ENST00000523300.5);DMTN(ENST00000519959.1);DMTN(ENST00000519850.5);DMTN(ENST00000381470.7);DMTN(ENST00000432128.5);DMTN(ENST00000443491.6);DMTN(ENST00000518816.5);DMTN(ENST00000517600.5);DMTN(ENST00000523782.6);DMTN(ENST00000520856.1);DMTN(ENST00000523623.5);DMTN(ENST00000520174.5);DMTN(ENST00000517804.5);DMTN(ENST00000517305.4);DMTN(ENST00000265800.9);DMTN(ENST000005…	11569;11415;7009;6994;6994;5747;5662;5657;5633;5621;5611;5107;3659;3598;2699;2699;2676;1389;1358;1341;1216			S_Shelf
cg00729699	neg	1949			age		8	21918075	DMTN(ENST00000522148.5);DMTN(ENST00000523300.5);DMTN(ENST00000519959.1);DMTN(ENST00000519850.5);DMTN(ENST00000381470.7);DMTN(ENST00000432128.5);DMTN(ENST00000443491.6);DMTN(ENST00000518816.5);DMTN(ENST00000517600.5);DMTN(ENST00000523782.6);DMTN(ENST00000520856.1);DMTN(ENST00000523623.5);DMTN(ENST00000520174.5);DMTN(ENST00000517804.5);DMTN(ENST00000517305.4);DMTN(ENST00000265800.9);DMTN(ENST000005…	11569;11415;7009;6994;6994;5747;5662;5657;5633;5621;5611;5107;3659;3598;2699;2699;2676;1389;1358;1341;1216			S_Shelf
cg00729885	pos	1261	2.13138e-11		5 years old	birth	13	36046056	NBEA(ENST00000400445.7);NBEA(ENST00000310336.8);NBEA(ENST00000629018.2);NBEA(ENST00000379939.6)	529632;529600;529600;529259			S_Shore
cg00729885	pos	1707	7.7e-91	0.177027	5 years	birth	13	36046056	NBEA(ENST00000400445.7);NBEA(ENST00000310336.8);NBEA(ENST00000629018.2);NBEA(ENST00000379939.6)	529632;529600;529600;529259			S_Shore
cg00730441	pos	3086	3.49458e-10		5 years old	birth	17	59483863	RP11-332H18.4(ENST00000592009.1);TBX2(ENST00000240328.3);TBX2(ENST00000419047.5);TBX2(ENST00000477081.1)	5053;6606;6592;6137	Creatinine levels(rs8068318);Mean arterial pressure(rs2240736);Systolic blood pressure(rs2240736)	-97;1530;1530	S_Shore
cg00730441	pos	923	3.71e-100	0.172878	5 years	birth	17	59483863	RP11-332H18.4(ENST00000592009.1);TBX2(ENST00000240328.3);TBX2(ENST00000419047.5);TBX2(ENST00000477081.1)	5053;6606;6592;6137	Creatinine levels(rs8068318);Mean arterial pressure(rs2240736);Systolic blood pressure(rs2240736)	-97;1530;1530	S_Shore
cg00730561	pos	3449	5.56e-78	0.160734	5 years	birth	10	102279703	SEC31B(ENST00000370345.7);SEC31B(ENST00000479697.5);SEC31B(ENST00000462434.5);SEC31B(ENST00000482456.6);SEC31B(ENST00000480905.1);RP11-411B6.6(ENST00000529568.5);RP11-411B6.6(ENST00000527595.5);RP11-411B6.6(ENST00000557395.5);RP11-411B6.6(ENST00000528174.5);RP11-411B6.6(ENST00000533549.1)	-112;-87;-108;-111;-82;9925;9925;9935;9931;9918			Island
cg00730820	neg	77	6.15e-06		age		1	27694390	MAP3K6(ENST00000374040.7);MAP3K6(ENST00000493901.5);MAP3K6(ENST00000357582.2)	-1041;-1007;-1033			S_Shore
cg00731185	pos	155	6.15e-06	0.0117	age		7	155167702					Island
cg00732658	pos	8810	1.41142e-08		5 years old	birth	2	101099429	NMS(ENST00000376865.1)	12485
cg00733115	neg	4500	1.47e-71	-0.115378	5 years	birth	6	37105406
cg00734532	pos	3712	6.47686e-10		5 years old	birth	8	66974246	DNAJC5B(ENST00000524076.5);DNAJC5B(ENST00000276570.9);DNAJC5B(ENST00000519330.1);DNAJC5B(ENST00000522619.1)	40451;40451;40397;18534	Coronary heart disease event reduction (statin therapy interaction)(rs13279522)	6
cg00735586	neg	9046	1.56994e-08		5 years old	birth	1	1711716	NADK(ENST00000341991.7);NADK(ENST00000378625.5);NADK(ENST00000492845.6);NADK(ENST00000480542.1)	-1487;-208;-315;180	Body mass index(rs12044597)	-2915	S_Shore
cg00735611	pos	6558	1.15e-55	0.112523	5 years	birth	17	37895886	GRB7(ENST00000577695.5);GRB7(ENST00000309156.8);GRB7(ENST00000485182.5);GRB7(ENST00000583813.1);GRB7(ENST00000584819.5);GRB7(ENST00000394211.7);GRB7(ENST00000578702.5);GRB7(ENST00000445327.6);GRB7(ENST00000394209.6);GRB7(ENST00000584053.1)	1706;1706;1684;1671;1327;1296;1280;862;-334;-499
cg00736406		44	1.46e-12		old individuals	young individuals	16	23504930	GGA2(ENST00000309859.8);GGA2(ENST00000567468.5);GGA2(ENST00000567201.5);GGA2(ENST00000570111.5);GGA2(ENST00000568799.1);GGA2(ENST00000563494.5);GGA2(ENST00000569300.5);GGA2(ENST00000569189.2);GGA2(ENST00000563047.1);GGA2(ENST00000562944.5);GGA2(ENST00000562117.1)	16885;16815;793;16855;16885;16883;28386;16879;16815;16839;16780
cg00736523	pos	2057	1.11e-06		aging		9	32783202	TMEM215(ENST00000342743.5)	-295			Island
cg00737840	pos	2619			age		11	125036420	PKNOX2(ENST00000530517.5);PKNOX2(ENST00000531116.5);PKNOX2(ENST00000298282.13);PKNOX2(ENST00000559662.5);PKNOX2(ENST00000557814.5);PKNOX2(ENST00000527238.5);PKNOX2(ENST00000561399.5);PKNOX2(ENST00000532623.5)	1837;1829;1818;1798;1796;1789;1772;1770			S_Shore
cg00739778	neg	4191	9.5695e-10		5 years old	birth	17	2908023	RAP1GAP2(ENST00000637138.1);RAP1GAP2(ENST00000540393.6);RAP1GAP2(ENST00000254695.12);RAP1GAP2(ENST00000366401.8);RAP1GAP2(ENST00000542807.1);RAP1GAP2(ENST00000574515.1)	249024;227673;208291;208291;208247;13384
cg00739778	neg	1542	1.5e-92	-0.267376	5 years	birth	17	2908023	RAP1GAP2(ENST00000637138.1);RAP1GAP2(ENST00000540393.6);RAP1GAP2(ENST00000254695.12);RAP1GAP2(ENST00000366401.8);RAP1GAP2(ENST00000542807.1);RAP1GAP2(ENST00000574515.1)	249024;227673;208291;208291;208247;13384
cg00740914		124	4.1972e-211		age		2	66652111					N_Shore
cg00740914	neg	338	9.59e-05		age		2	66652111					N_Shore
cg00740914		682	3.35e-08		age		2	66652111					N_Shore
cg00740914	neg	2282			age		2	66652111					N_Shore
cg00741295	pos	2199	1.19638e-10		5 years old	birth	3	164910562	SLITRK3(ENST00000475390.1);SLITRK3(ENST00000241274.3);SLITRK3(ENST00000497724.1)	3228;4078;4335
cg00741333	neg	1926	9.68e-08		aging		6	43197675	DNPH1(ENST00000230431.10);DNPH1(ENST00000509253.5);DNPH1(ENST00000393987.2)	-453;-484;-459	PR interval in Tripanosoma cruzi seropositivity(rs115842765)	-4357	S_Shore
cg00741624	pos	57	0		aging		14	93897389	UNC79(ENST00000256339.8);UNC79(ENST00000555664.5);UNC79(ENST00000553484.5);UNC79(ENST00000393151.6)	97824;706;167;13			Island
cg00741624	pos	77	1.34e-12		age		14	93897389	UNC79(ENST00000256339.8);UNC79(ENST00000555664.5);UNC79(ENST00000553484.5);UNC79(ENST00000393151.6)	97824;706;167;13			Island
cg00741624	pos	85	9.21e-15		aging		14	93897389	UNC79(ENST00000256339.8);UNC79(ENST00000555664.5);UNC79(ENST00000553484.5);UNC79(ENST00000393151.6)	97824;706;167;13			Island
cg00741624	pos	127	1.26e-12		aging		14	93897389	UNC79(ENST00000256339.8);UNC79(ENST00000555664.5);UNC79(ENST00000553484.5);UNC79(ENST00000393151.6)	97824;706;167;13			Island
cg00741624	pos	1018	4.1e-08	0.00946543	old Swedish twins		14	93897389	UNC79(ENST00000256339.8);UNC79(ENST00000555664.5);UNC79(ENST00000553484.5);UNC79(ENST00000393151.6)	97824;706;167;13			Island
cg00741624		272	1.98e-10		age		14	93897389	UNC79(ENST00000256339.8);UNC79(ENST00000555664.5);UNC79(ENST00000553484.5);UNC79(ENST00000393151.6)	97824;706;167;13			Island
cg00741900	pos	3970	9.36e-07		aging		14	102027797	DIO3OS(ENST00000557109.5);DIO3OS(ENST00000554441.5);DIO3OS(ENST00000554735.1);DIO3OS(ENST00000555174.5);DIO3OS(ENST00000557661.1);DIO3OS(ENST00000557532.5);DIO3OS(ENST00000554694.1);DIO3OS(ENST00000555882.1);DIO3OS(ENST00000553729.1);DIO3(ENST00000510508.4)	-1057;-1085;-1049;-1038;-1029;-1057;-1057;-1154;-1068;109			Island
cg00741900	pos	3765	1.24e-05		aging		14	102027797	DIO3OS(ENST00000557109.5);DIO3OS(ENST00000554441.5);DIO3OS(ENST00000554735.1);DIO3OS(ENST00000555174.5);DIO3OS(ENST00000557661.1);DIO3OS(ENST00000557532.5);DIO3OS(ENST00000554694.1);DIO3OS(ENST00000555882.1);DIO3OS(ENST00000553729.1);DIO3(ENST00000510508.4)	-1057;-1085;-1049;-1038;-1029;-1057;-1057;-1154;-1068;109			Island
cg00741986	neg	4265	5.31e-73	-0.135688	5 years	birth	4	2748332	TNIP2(ENST00000510267.5);TNIP2(ENST00000315423.11);TNIP2(ENST00000503235.1);TNIP2(ENST00000505186.1);TNIP2(ENST00000507686.1)	9726;9771;9737;-447;9419	Extrinsic epigenetic age acceleration(rs10937913)	4093
cg00743094	pos	23	1.64e-13	0.0254	age		13	100547968	CLYBL(ENST00000376355.7)	289045	Survival in pancreatic cancer(rs9517906)	-4917	S_Shore
cg00743094	pos	436	2.94e-10		age		13	100547968	CLYBL(ENST00000376355.7)	289045	Survival in pancreatic cancer(rs9517906)	-4917	S_Shore
cg00743094	pos	2072	1.13e-06		aging		13	100547968	CLYBL(ENST00000376355.7)	289045	Survival in pancreatic cancer(rs9517906)	-4917	S_Shore
cg00743412	pos	1503	1.33e-22		aging		23	130191788	RP1-23K20.2(ENST00000412420.1);ARHGAP36(ENST00000276211.9);ARHGAP36(ENST00000370922.5)	332;-428;-543			N_Shore
cg00744898	neg	5720			age		17	7167927	CLDN7(ENST00000397317.8);CLDN7(ENST00000575313.1);CLDN7(ENST00000571932.2);CLDN7(ENST00000573745.1)	-1395;-1408;-625;-1404	Birth weight(rs113086489)	3429	S_Shore
cg00745389	pos	235	0		aging		7	32467435	RP11-175P8.1(ENST00000645498.1)	-78			Island
cg00745389	pos	222	4.69e-13		age		7	32467435	RP11-175P8.1(ENST00000645498.1)	-78			Island
cg00747849	neg	359	0.0003		age		22	19165386	SLC25A1(ENST00000215882.9);SLC25A1(ENST00000451283.5);SLC25A1(ENST00000470922.5);SLC25A1(ENST00000461267.1)	957;648;866;607	Metabolite levels (small molecules and protein measures)(rs2040771)	-3451	Island
cg00748195	neg	2005	3.25e-88	-0.141987	5 years	birth	3	52812478	ITIH1(ENST00000273283.6);ITIH1(ENST00000480409.1);ITIH1(ENST00000628722.2);ITIH1(ENST00000487686.5);ITIH1(ENST00000537050.5);ITIH1(ENST00000478667.5)	870;867;-45;-1459;-1459;-1464	CTACK levels(rs57789542);Bipolar disorder(rs2302417);Body mass index(rs2710323);Glaucoma (primary open-angle)(rs2710323);Schizophrenia, schizoaffective disorder or bipolar disorder(rs2710323);Waist-to-hip ratio adjusted for BMI (joint analysis for main effect and physical activity interaction)(rs2710323);Waist-to-hip ratio adjusted for body mass index(rs2710323);Waist-to-hip ratio adjusted for BM…	-4892;1778;3427;3427;3427;3427;3427;3427;4362
cg00748195	neg	6309	3.97801e-09		5 years old	birth	3	52812478	ITIH1(ENST00000273283.6);ITIH1(ENST00000480409.1);ITIH1(ENST00000628722.2);ITIH1(ENST00000487686.5);ITIH1(ENST00000537050.5);ITIH1(ENST00000478667.5)	870;867;-45;-1459;-1459;-1464	CTACK levels(rs57789542);Bipolar disorder(rs2302417);Body mass index(rs2710323);Glaucoma (primary open-angle)(rs2710323);Schizophrenia, schizoaffective disorder or bipolar disorder(rs2710323);Waist-to-hip ratio adjusted for BMI (joint analysis for main effect and physical activity interaction)(rs2710323);Waist-to-hip ratio adjusted for body mass index(rs2710323);Waist-to-hip ratio adjusted for BM…	-4892;1778;3427;3427;3427;3427;3427;3427;4362
cg00748373	pos	2456	2.07e-07		aging		16	68676741	CDH3(ENST00000565453.1)	6649	Ulcerative colitis(rs6499188)	-1953	Island
cg00748589	pos	37			age		12	11653486	PRB2(ENST00000545829.1);RP11-434C1.4(ENST00000614709.1)	489;53			Island
cg00748589	pos	33	0		aging		12	11653486	PRB2(ENST00000545829.1);RP11-434C1.4(ENST00000614709.1)	489;53			Island
cg00748589		141	2.8e-12		age		12	11653486	PRB2(ENST00000545829.1);RP11-434C1.4(ENST00000614709.1)	489;53			Island
cg00748589	pos	219	1.91e-11	0.0111358	old Swedish twins		12	11653486	PRB2(ENST00000545829.1);RP11-434C1.4(ENST00000614709.1)	489;53			Island
cg00748718	pos	5882	5.87e-05		aging		3	53283691	TKT(ENST00000462138.5);TKT(ENST00000423525.6);TKT(ENST00000450814.6);TKT(ENST00000423516.5);TKT(ENST00000296289.10);TKT(ENST00000469678.1);TKT(ENST00000472528.5);TKT(ENST00000483706.1)	6356;6325;6347;6347;6338;6299;6312;6377	Blood metabolite levels(rs4687717);Blood metabolite ratios(rs4687717);QRS duration(rs4687718)	-1503;-1503;-1388
cg00748821							4	83932227	LIN54(ENST00000340417.7);LIN54(ENST00000510877.5);LIN54(ENST00000442461.6);LIN54(ENST00000446851.6);LIN54(ENST00000510557.5);LIN54(ENST00000506560.5);LIN54(ENST00000508171.5);LIN54(ENST00000505397.1);LIN54(ENST00000509748.1)	-245;-253;-343;-251;1813;-365;-364;1852;1837			S_Shore
cg00750366	neg	3860	1.83e-75	-0.198399	5 years	birth	6	33044510	HLA-DPA1(ENST00000419277.5);HLA-DPA1(ENST00000453337.1);HLA-DPA1(ENST00000476642.5);HLA-DPA1(ENST00000417724.1);HLA-DPB1(ENST00000418931.6);HLA-DPB1(ENST00000469120.1)	3977;4034;4022;4042;807;723	Antineutrophil cytoplasmic antibody-associated vasculitis(rs9277341);Systemic sclerosis(rs987870);Asthma(rs987870);Plantar warts(rs6415133);Eosinophil percentage of granulocytes(rs2856816);Eosinophil percentage of white cells(rs2856816);Dermatomyositis(rs7750458);Allergic disease (asthma, hay fever or eczema)(rs3097670);Monocyte count(rs1042133);Aspirin exacerbated respiratory disease in asthmati…	-4885;-1630;-1630;477;990;990;1188;2242;4096;4151;4178	N_Shelf
cg00750366	neg	1931	7.73869e-11		5 years old	birth	6	33044510	HLA-DPA1(ENST00000419277.5);HLA-DPA1(ENST00000453337.1);HLA-DPA1(ENST00000476642.5);HLA-DPA1(ENST00000417724.1);HLA-DPB1(ENST00000418931.6);HLA-DPB1(ENST00000469120.1)	3977;4034;4022;4042;807;723	Antineutrophil cytoplasmic antibody-associated vasculitis(rs9277341);Systemic sclerosis(rs987870);Asthma(rs987870);Plantar warts(rs6415133);Eosinophil percentage of granulocytes(rs2856816);Eosinophil percentage of white cells(rs2856816);Dermatomyositis(rs7750458);Allergic disease (asthma, hay fever or eczema)(rs3097670);Monocyte count(rs1042133);Aspirin exacerbated respiratory disease in asthmati…	-4885;-1630;-1630;477;990;990;1188;2242;4096;4151;4178	N_Shelf
cg00750523	pos	1468	2.78e-07		aging		5	63802593	RGS7BP(ENST00000508162.1);RGS7BP(ENST00000334025.2)	509;467			Island
cg00750523	pos	213	0		aging		5	63802593	RGS7BP(ENST00000508162.1);RGS7BP(ENST00000334025.2)	509;467			Island
cg00750917	neg	2034			age		8	139507782	FAM135B(ENST00000395297.5);FAM135B(ENST00000276737.10)	1283;1283	Cognitive performance(rs11166827)	-3512	N_Shore
cg00752099	pos	3874	7.43026e-10		5 years old	birth	4	94748619	ATOH1(ENST00000306011.4)	-1285			N_Shore
cg00752099	pos	3392	5.87e-07		aging		4	94748619	ATOH1(ENST00000306011.4)	-1285			N_Shore
cg00752099	pos	1413	2.28e-07		aging		4	94748619	ATOH1(ENST00000306011.4)	-1285			N_Shore
cg00752121	neg	1705			age		2	191199387	HIBCH(ENST00000409934.1)	9532
cg00752713	neg	1476	2.94e-23		aging		23	40998020	USP9X(ENST00000378308.6);USP9X(ENST00000324545.8)	53132;53132
cg00753885		47	2.15e-15		age		12	57401797					S_Shore
cg00754357	pos	6960	1.07e-50	0.101514	5 years	birth	1	53019727	ZCCHC11(ENST00000257177.8);ZCCHC11(ENST00000371544.7);ZCCHC11(ENST00000528642.5);ZCCHC11(ENST00000484723.6);ZCCHC11(ENST00000473856.5);ZCCHC11(ENST00000355809.4);ZCCHC11(ENST00000470626.1);ZCCHC11(ENST00000524582.1);RP11-25O10.2(ENST00000607321.1)	-1073;-955;-973;-597;-986;-1061;-970;-568;-763			S_Shore
cg00754408	neg	3349			age		9	71032345	PGM5(ENST00000396392.5);PGM5(ENST00000396396.5)	60530;60530
cg00754688	pos	818	1.58e-08		age		2	225307499			Platelet-derived growth factor BB levels(rs188592169)	-1623	Island
cg00754947	pos	4062	2.57e-74	0.135741	5 years	birth	7	50861967	GRB10(ENST00000335866.7);GRB10(ENST00000644769.1);GRB10(ENST00000402497.6);GRB10(ENST00000645075.1);GRB10(ENST00000439044.6);GRB10(ENST00000644716.1)	-808;-1301;-834;-838;-833;-957			S_Shore
cg00755063	pos	953	3.59e-08		age		19	13275288					S_Shore
cg00755588	neg	97	3.17e-13	-0.00789026	old Swedish twins		9	139737793	C9orf172(ENST00000436881.2)	-1074			S_Shelf
cg00755688	pos	2275	1.63e-07		aging		10	128994434	DOCK1(ENST00000280333.9);DOCK1(ENST00000623213.1);FAM196A(ENST00000614311.4);FAM196A(ENST00000522781.5)	400456;400409;-12;-12			Island
cg00755846	neg	1665			age		22	43072480
cg00755980	pos	3949	1.46e-05		aging		10	63422640	C10orf107(ENST00000330194.2);C10orf107(ENST00000389639.3)	-79;-115			Island
cg00757070	neg	66	2.31e-27		age		11	118827082	UPK2(ENST00000534788.1);UPK2(ENST00000264031.2)	31209;56
cg00757070	neg	794	1.39e-08	-0.00557687	old Swedish twins		11	118827082	UPK2(ENST00000534788.1);UPK2(ENST00000264031.2)	31209;56
cg00757070	neg	418	3.8e-10		aging		11	118827082	UPK2(ENST00000534788.1);UPK2(ENST00000264031.2)	31209;56
cg00757902	neg	9980	2.27834e-08		5 years old	birth	19	35959830
cg00759699	neg	4546	2.91e-71	-0.116055	5 years	birth	19	12991918	DNASE2(ENST00000222219.7);DNASE2(ENST00000592506.1);CTD-2265O21.7(ENST00000592400.1)	364;362;135	Immature fraction of reticulocytes(rs2418568)	-4037	Island
cg00759699	neg	5548	2.53612e-09		5 years old	birth	19	12991918	DNASE2(ENST00000222219.7);DNASE2(ENST00000592506.1);CTD-2265O21.7(ENST00000592400.1)	364;362;135	Immature fraction of reticulocytes(rs2418568)	-4037	Island
cg00759807	neg	3871	2.11e-75	-0.138483	5 years	birth	16	89390789	ANKRD11(ENST00000301030.9);ANKRD11(ENST00000378330.7);ANKRD11(ENST00000330736.10);ANKRD11(ENST00000642600.1);ANKRD11(ENST00000642443.1);ANKRD11(ENST00000613312.4);ANKRD11(ENST00000567699.2);ANKRD11(ENST00000562275.6);ANKRD11(ENST00000378332.7);ANKRD11(ENST00000644784.1);ANKRD11(ENST00000642695.1);ANKRD11(ENST00000643964.1);ANKRD11(ENST00000646838.1);ANKRD11(ENST00000642333.1);ANKRD11(ENST00000646…	166180;165939;165938;166098;93924;165937;165939;93931;166144;93983;165921;165940;19442;49104;165893;165939;165912;165894;165939;164812;93987;4605;15589;165938;165905;3248;1157
cg00759807	neg	7496	7.60119e-09		5 years old	birth	16	89390789	ANKRD11(ENST00000301030.9);ANKRD11(ENST00000378330.7);ANKRD11(ENST00000330736.10);ANKRD11(ENST00000642600.1);ANKRD11(ENST00000642443.1);ANKRD11(ENST00000613312.4);ANKRD11(ENST00000567699.2);ANKRD11(ENST00000562275.6);ANKRD11(ENST00000378332.7);ANKRD11(ENST00000644784.1);ANKRD11(ENST00000642695.1);ANKRD11(ENST00000643964.1);ANKRD11(ENST00000646838.1);ANKRD11(ENST00000642333.1);ANKRD11(ENST00000646…	166180;165939;165938;166098;93924;165937;165939;93931;166144;93983;165921;165940;19442;49104;165893;165939;165912;165894;165939;164812;93987;4605;15589;165938;165905;3248;1157
cg00760681	neg	3201	6.49e-06		aging		12	323773	SLC6A12(ENST00000359674.8);SLC6A12(ENST00000424061.6);SLC6A12(ENST00000536824.5);SLC6A12(ENST00000536116.5);SLC6A12(ENST00000535347.5);SLC6A12(ENST00000537826.1);SLC6A12(ENST00000538424.1)	-910;-1269;-487;-1062;-517;-37;-890	Metabolite levels(rs499368);Blood metabolite levels(rs499368)	-2853;-2853
cg00760733	pos	6377	7.76e-05		aging		5	109814707	TMEM232(ENST00000508571.6);TMEM232(ENST00000515518.6);TMEM232(ENST00000455884.6);TMEM232(ENST00000512003.7)	146591;247665;247659;247665
cg00761125	pos	7026	7.75e-50	0.101147	5 years	birth	12	96590115	ELK3(ENST00000228741.7);ELK3(ENST00000547249.1);ELK3(ENST00000552142.5);ELK3(ENST00000547860.1)	1955;1935;1792;1723			S_Shelf
cg00761968	pos	1833	1.04e-89	0.119373	5 years	birth	13	53314142	CNMD(ENST00000448904.6);CNMD(ENST00000377962.7);CNMD(ENST00000431550.1)	-195;-227;-655			S_Shore
cg00762869	pos	2111	1.05981e-10		5 years old	birth	7	86274133	GRM3(ENST00000361669.6);GRM3(ENST00000454217.1);GRM3(ENST00000439827.1);GRM3(ENST00000421579.1)	903;283;-25;-28
cg00764159	neg	3613	5.86076e-10		5 years old	birth	3	105525172	CBLB(ENST00000394030.7);CBLB(ENST00000645759.1);CBLB(ENST00000264122.8);CBLB(ENST00000645425.1);CBLB(ENST00000646499.1);CBLB(ENST00000646825.1);CBLB(ENST00000643322.1);CBLB(ENST00000403724.5);CBLB(ENST00000405772.5);CBLB(ENST00000447441.6);CBLB(ENST00000643403.1);CBLB(ENST00000438603.6);CBLB(ENST00000443752.2);CBLB(ENST00000643192.1)	62053;62690;62715;62592;62650;62711;63073;62715;62715;62714;47318;63094;63224;62231
cg00764612	pos	148	1.03268e-13		5 years old	birth	1	150255213	CIART(ENST00000447007.5);CIART(ENST00000369095.5);CIART(ENST00000369094.5);CIART(ENST00000417398.5);CIART(ENST00000290363.5);CIART(ENST00000469255.5);CIART(ENST00000497211.1)	260;260;260;31;-16;-46;-731	Chronotype(rs10788873);Chronotype(rs10157197);Morning vs. evening chronotype(rs10157197)	-4679;-4577;-4577	S_Shore
cg00764612	pos	1715	5.21e-07		aging		1	150255213	CIART(ENST00000447007.5);CIART(ENST00000369095.5);CIART(ENST00000369094.5);CIART(ENST00000417398.5);CIART(ENST00000290363.5);CIART(ENST00000469255.5);CIART(ENST00000497211.1)	260;260;260;31;-16;-46;-731	Chronotype(rs10788873);Chronotype(rs10157197);Morning vs. evening chronotype(rs10157197)	-4679;-4577;-4577	S_Shore
cg00764612	pos	887	1.26e-100	0.111554	5 years	birth	1	150255213	CIART(ENST00000447007.5);CIART(ENST00000369095.5);CIART(ENST00000369094.5);CIART(ENST00000417398.5);CIART(ENST00000290363.5);CIART(ENST00000469255.5);CIART(ENST00000497211.1)	260;260;260;31;-16;-46;-731	Chronotype(rs10788873);Chronotype(rs10157197);Morning vs. evening chronotype(rs10157197)	-4679;-4577;-4577	S_Shore
cg00764612	pos	2297			age		1	150255213	CIART(ENST00000447007.5);CIART(ENST00000369095.5);CIART(ENST00000369094.5);CIART(ENST00000417398.5);CIART(ENST00000290363.5);CIART(ENST00000469255.5);CIART(ENST00000497211.1)	260;260;260;31;-16;-46;-731	Chronotype(rs10788873);Chronotype(rs10157197);Morning vs. evening chronotype(rs10157197)	-4679;-4577;-4577	S_Shore
cg00764612	pos	668	9.02e-291		aging		1	150255213	CIART(ENST00000447007.5);CIART(ENST00000369095.5);CIART(ENST00000369094.5);CIART(ENST00000417398.5);CIART(ENST00000290363.5);CIART(ENST00000469255.5);CIART(ENST00000497211.1)	260;260;260;31;-16;-46;-731	Chronotype(rs10788873);Chronotype(rs10157197);Morning vs. evening chronotype(rs10157197)	-4679;-4577;-4577	S_Shore
cg00766416	neg	1773			age		13	48033819	RN7SL700P(ENST00000496982.2)	-450
cg00766670	neg	6088			age		14	93627094
cg00766824	neg	1583	4.29279e-11		5 years old	birth	13	20599142	ZMYM2(ENST00000610343.4);ZMYM2(ENST00000382874.6);ZMYM2(ENST00000382871.3);ZMYM2(ENST00000382883.7);ZMYM2(ENST00000468677.5)	66332;66294;66219;608;-305
cg00767119	neg	222			age		3	15482647	METTL6(ENST00000598878.1);EAF1(ENST00000396842.6);EAF1(ENST00000617675.1);AC027125.2(ENST00000597949.1);AC027125.2(ENST00000595975.1);AC027125.2(ENST00000494875.3);AC027125.2(ENST00000595627.5);AC027125.2(ENST00000593876.5);AC027125.2(ENST00000594820.5);AC027125.2(ENST00000609310.3);AC027125.2(ENST00000629729.2);AC027125.2(ENST00000608780.1);AC027125.2(ENST00000599742.1)	-574;13785;439;-574;-546;-574;-580;2337;2929;8854;14800;3735;2316
cg00767344	neg	7524	7.68833e-09		5 years old	birth	6	155042752
cg00769064	pos	1099	4.39e-42		aging		23	136650951	ZIC3(ENST00000287538.9);ZIC3(ENST00000370606.3);ZIC3(ENST00000478471.1)	2650;2274;-13			S_Shore
cg00770158	neg	4134	1.74e-05		aging		3	57134628	IL17RD(ENST00000296318.11);IL17RD(ENST00000320057.9);IL17RD(ENST00000463523.5);IL17RD(ENST00000640796.1);IL17RD(ENST00000469841.5)	64775;69706;41891;41891;69695	Cerebrospinal fluid biomarker levels(rs17057718);Blood protein levels(rs1463657)	1957;2833	S_Shelf
cg00770158	neg	1370	2.9e-08		aging		3	57134628	IL17RD(ENST00000296318.11);IL17RD(ENST00000320057.9);IL17RD(ENST00000463523.5);IL17RD(ENST00000640796.1);IL17RD(ENST00000469841.5)	64775;69706;41891;41891;69695	Cerebrospinal fluid biomarker levels(rs17057718);Blood protein levels(rs1463657)	1957;2833	S_Shelf
cg00771218	neg	4397	1.13466e-09		5 years old	birth	8	133893822	TG(ENST00000523901.1);TG(ENST00000220616.8);TG(ENST00000520769.1)	14619;14616;-295	Hypothyroidism(rs121912648)	1032
cg00771218	neg	4095			age		8	133893822	TG(ENST00000523901.1);TG(ENST00000220616.8);TG(ENST00000520769.1)	14619;14616;-295	Hypothyroidism(rs121912648)	1032
cg00774088	pos	3053	1.48e-80	0.111784	5 years	birth	15	26109245	ATP10A(ENST00000356865.10);ATP10A(ENST00000555815.5);ATP10A(ENST00000389967.8);ATP10A(ENST00000619904.1);RP11-2C7.1(ENST00000557558.1)	-890;-375;1072;1074;-1197			S_Shore
cg00774458	neg	43	2.83e-07		age		6	30692051	TUBB(ENST00000327892.12);TUBB(ENST00000330914.7);TUBB(ENST00000396389.5);TUBB(ENST00000396384.1);XXbac-BPG252P9.9(ENST00000607476.1)	4073;2700;2607;2575;-397			S_Shelf
cg00774579	neg	3413	4.84662e-10		5 years old	birth	17	78965270	CHMP6(ENST00000572525.5);CHMP6(ENST00000325167.9)	-128;-371			N_Shore
cg00775293	pos	4764	1.45514e-09		5 years old	birth	20	39332684
cg00776080	neg	1239	9.5e-08	-0.0123317	old Swedish twins		12	53442322	RP11-983P16.4(ENST00000546566.5);RP11-983P16.4(ENST00000550601.5);RP11-983P16.4(ENST00000546793.1);TNS2(ENST00000379902.7);TNS2(ENST00000314276.7);TNS2(ENST00000549498.5);TNS2(ENST00000551302.1);TNS2(ENST00000314250.10);TNS2(ENST00000552403.5)	-1488;5846;5900;1569;-411;-651;-670;-1358;-1494	Systolic blood pressure(rs73099903)	-1543	S_Shore
cg00776091	neg	5773			age		14	47131012
cg00776917	pos	1847			age		14	30691759	CTD-2251F13.1(ENST00000549360.1);CTD-2251F13.1(ENST00000508469.2)	74464;74490
cg00777079	pos	5773	8.7e-63	0.109135	5 years	birth	17	1666607	SERPINF1(ENST00000254722.8);SERPINF1(ENST00000571360.5);SERPINF1(ENST00000571870.5);SERPINF1(ENST00000573770.5);SERPINF1(ENST00000576406.5);SERPINF1(ENST00000571149.5);SERPINF1(ENST00000570731.5)	1354;1284;1252;1245;1245;1201;484
cg00780414	pos	365	7.40985e-13		5 years old	birth	15	89932484	CTD-2335A18.1(ENST00000536780.6);CTD-2335A18.1(ENST00000561327.5);CTD-2335A18.1(ENST00000560596.5);CTD-2335A18.1(ENST00000558692.5);CTD-2335A18.1(ENST00000538734.6);CTD-2335A18.1(ENST00000559235.5);CTD-2335A18.1(ENST00000558982.5);CTD-2335A18.1(ENST00000561037.5);CTD-2335A18.1(ENST00000546186.2)	27674;26766;11204;11153;11137;11122;10129;6753;2657
cg00781658	neg	3394	2.58e-78	-0.147081	5 years	birth	19	41805850	HNRNPUL1(ENST00000352456.7);HNRNPUL1(ENST00000595018.5);HNRNPUL1(ENST00000392006.7);HNRNPUL1(ENST00000378215.8);HNRNPUL1(ENST00000595196.5);HNRNPUL1(ENST00000617774.1);HNRNPUL1(ENST00000602130.5);HNRNPUL1(ENST00000617305.4);HNRNPUL1(ENST00000593587.5);HNRNPUL1(ENST00000263367.7);HNRNPUL1(ENST00000599614.5);HNRNPUL1(ENST00000600493.1)	37449;37426;35614;35573;35534;35523;35494;35487;34866;34823;27827;1455
cg00782645	neg	338	1.88e-10	-0.0108138	old Swedish twins		16	90115048	AC133919.6(ENST00000409873.5);AC133919.6(ENST00000517889.5);AC133919.6(ENST00000521551.5);AC133919.6(ENST00000610227.1)	-1015;-867;-1450;-1043			N_Shelf
cg00782772							16	87754076	KLHDC4(ENST00000567298.5);KLHDC4(ENST00000316853.10);KLHDC4(ENST00000353170.9);KLHDC4(ENST00000347925.9);KLHDC4(ENST00000566349.5);KLHDC4(ENST00000270583.9);KLHDC4(ENST00000562155.5);KLHDC4(ENST00000622456.4);KLHDC4(ENST00000562261.1);KLHDC4(ENST00000566661.5);KLHDC4(ENST00000562913.5);KLHDC4(ENST00000567513.1)	45502;30472;45429;45506;22574;45479;45459;45522;45481;41546;6447;20494			Island
cg00783877	pos	3350	1.36e-78	0.205479	5 years	birth	2	65955222	AC074391.1(ENST00000606978.5)	291377
cg00785193	neg	601	1.1e-05	-0.0119	age		2	36582293	RP11-490M8.1(ENST00000565283.1);CRIM1(ENST00000280527.6);CRIM1(ENST00000426856.1);CRIM1(ENST00000428774.1)	-36;-776;-1293;-1321			N_Shore
cg00787180	pos	25			age		14	91751731	CCDC88C(ENST00000556726.5);CCDC88C(ENST00000331194.8);CCDC88C(ENST00000389857.10)	3944;303;132390			N_Shelf
cg00787188	pos	196	0		aging		2	213403315	ERBB4(ENST00000260943.10);ERBB4(ENST00000484594.5);ERBB4(ENST00000342788.8);ERBB4(ENST00000436443.5)	-62;-9;250;250			Island
cg00787188	pos	1307	2.4e-08		aging		2	213403315	ERBB4(ENST00000260943.10);ERBB4(ENST00000484594.5);ERBB4(ENST00000342788.8);ERBB4(ENST00000436443.5)	-62;-9;250;250			Island
cg00787188	pos	6522	8.3e-05		aging		2	213403315	ERBB4(ENST00000260943.10);ERBB4(ENST00000484594.5);ERBB4(ENST00000342788.8);ERBB4(ENST00000436443.5)	-62;-9;250;250			Island
cg00787942	pos	6766	5.17777e-09		5 years old	birth	5	135382373	TGFBI(ENST00000442011.6);TGFBI(ENST00000506699.5);TGFBI(ENST00000507018.5);TGFBI(ENST00000515433.1);TGFBI(ENST00000508767.5);TGFBI(ENST00000509749.1);TGFBI(ENST00000604555.5)	17789;17693;17545;939;-640;-669;-734	Response to cytidine analogues (gemcitabine)(rs7719624)	-4807
cg00789086	neg	224	1.26428e-05		10 years old	5 years old	18	39994636	RP11-21F16.1(ENST00000593234.5);RP11-21F16.1(ENST00000585627.5);RP11-21F16.1(ENST00000593051.5);RP11-21F16.1(ENST00000593316.5);RP11-21F16.1(ENST00000591381.5);RP11-21F16.1(ENST00000585639.5);RP11-21F16.1(ENST00000589068.5)	228003;228003;228001;227995;227986;227982;227968
cg00790693	neg	7650	8.05402e-09		5 years old	birth	12	6976179	TPI1(ENST00000229270.8);TPI1(ENST00000613953.4);TPI1(ENST00000396705.9);TPI1(ENST00000488464.6);TPI1(ENST00000535434.5);TPI1(ENST00000493987.5);TPI1(ENST00000462761.5);TPI1(ENST00000495834.1)	-104;-405;-516;-1085;-1099;-1126;-1182;-1454			N_Shore
cg00791074		611	2.2593e-133		age		6	151186169	MTHFD1L(ENST00000367321.7);MTHFD1L(ENST00000611279.4);MTHFD1L(ENST00000367307.8);MTHFD1L(ENST00000367308.8);MTHFD1L(ENST00000618312.4);MTHFD1L(ENST00000441122.5)	-516;-646;-683;-911;-1300;-1473			N_Shore
cg00791074	neg	3860			age		6	151186169	MTHFD1L(ENST00000367321.7);MTHFD1L(ENST00000611279.4);MTHFD1L(ENST00000367307.8);MTHFD1L(ENST00000367308.8);MTHFD1L(ENST00000618312.4);MTHFD1L(ENST00000441122.5)	-516;-646;-683;-911;-1300;-1473			N_Shore
cg00791181	neg	8156	1.05502e-08		5 years old	birth	3	114569943	ZBTB20(ENST00000357258.8);ZBTB20(ENST00000462705.5);ZBTB20(ENST00000479879.5);ZBTB20(ENST00000463890.5);ZBTB20(ENST00000480832.5);ZBTB20(ENST00000491500.5);ZBTB20(ENST00000492665.5);ZBTB20(ENST00000488663.1)	296175;220279;49246;249199;10697;49526;249196;296169
cg00792107	neg	983	3.06e-99	-0.181394	5 years	birth	12	133181600	LRCOL1(ENST00000544018.6);LRCOL1(ENST00000622710.4);LRCOL1(ENST00000376608.8);LRCOL1(ENST00000545517.2);LRCOL1(ENST00000616042.1)	5383;5360;5360;1250;5529			S_Shelf
cg00792107	neg	3113	3.58373e-10		5 years old	birth	12	133181600	LRCOL1(ENST00000544018.6);LRCOL1(ENST00000622710.4);LRCOL1(ENST00000376608.8);LRCOL1(ENST00000545517.2);LRCOL1(ENST00000616042.1)	5383;5360;5360;1250;5529			S_Shelf
cg00792799	neg	2090			age		4	109604877
cg00792966	pos	5761	5.5e-05		aging		6	21595983	RP11-204E9.3(ENST00000637901.1);SOX4(ENST00000244745.3)	-159;2984			Island
cg00793186	pos	6333	7.56e-05		aging		5	139283100	NRG2(ENST00000541337.5);NRG2(ENST00000289422.11);NRG2(ENST00000361474.5);NRG2(ENST00000340391.7);NRG2(ENST00000289409.8);NRG2(ENST00000358522.7);NRG2(ENST00000378238.5);NRG2(ENST00000518130.1)	139784;139632;139779;882;139554;139554;139554;795			N_Shore
cg00793186	pos	8708	1.35174e-08		5 years old	birth	5	139283100	NRG2(ENST00000541337.5);NRG2(ENST00000289422.11);NRG2(ENST00000361474.5);NRG2(ENST00000340391.7);NRG2(ENST00000289409.8);NRG2(ENST00000358522.7);NRG2(ENST00000378238.5);NRG2(ENST00000518130.1)	139784;139632;139779;882;139554;139554;139554;795			N_Shore
cg00793342	pos	1350			age		11	67412293	ACY3(ENST00000255082.7);ACY3(ENST00000529256.1)	5837;2761
cg00793655	pos	801	9.39e-280		aging		9	113342021	SVEP1(ENST00000401783.6);SVEP1(ENST00000374469.5);SVEP1(ENST00000374461.1)	139;-3;139			Island
cg00793655	pos	3811	8.26e-07		aging		9	113342021	SVEP1(ENST00000401783.6);SVEP1(ENST00000374469.5);SVEP1(ENST00000374461.1)	139;-3;139			Island
cg00793895	neg	2857			age		8	94869985	PDP1(ENST00000523021.1)	-50
cg00793895	neg	677	4.10303e-12		5 years old	birth	8	94869985	PDP1(ENST00000523021.1)	-50
cg00794400	pos	5169	3.8e-05		aging		1	17746510	RCC2(ENST00000375436.8);RCC2(ENST00000375433.3)	19710;18547	Basal cell carcinoma(rs57142672)	-1974	Island
cg00794881	pos	2018	1.12e-07		aging		1	19043573	PAX7(ENST00000375375.7);PAX7(ENST00000420770.6);PAX7(ENST00000400661.3)	86073;85558;85555			Island
cg00795915	pos	87	7.62e-06		age		5	70751728	BDP1(ENST00000358731.8);BDP1(ENST00000380675.3);BDP1(ENST00000508917.6)	286;242;215			Island
cg00796466	neg	5860	3.05287e-09		5 years old	birth	2	43386412			Diastolic blood pressure(rs7604423)	-3671
cg00796821	pos	1206	2.12e-96	0.153175	5 years	birth	7	128551757	KCP(ENST00000610776.4);KCP(ENST00000613019.4);KCP(ENST00000611280.4);KCP(ENST00000620378.1);KCP(ENST00000612224.1)	-984;-984;-984;-1027;-984			S_Shore
cg00797104	pos	6433	4.75e-57	0.10017	5 years	birth	6	32847605	PPP1R2P1(ENST00000420261.1);PPP1R2P1(ENST00000429032.1)	20;5	Autism spectrum disorder or schizophrenia(rs138850297)	-3884	Island
cg00798281	neg	4114	5.44e-74	-0.149054	5 years	birth	6	33041697	HLA-DPA1(ENST00000419277.5);HLA-DPA1(ENST00000479107.1);HLA-DPA1(ENST00000453337.1);HLA-DPA1(ENST00000476642.5);HLA-DPA1(ENST00000463066.1);HLA-DPA1(ENST00000417724.1)	6790;-305;6847;6835;-287;6855	Antineutrophil cytoplasmic antibody-associated vasculitis(rs9277341);Systemic sclerosis(rs987870);Asthma(rs987870);Plantar warts(rs6415133);Eosinophil percentage of granulocytes(rs2856816);Eosinophil percentage of white cells(rs2856816);Dermatomyositis(rs7750458)	-2072;1183;1183;3290;3803;3803;4001
cg00798317	pos	915	2.9e-100	0.174823	5 years	birth	17	48153934	ITGA3(ENST00000506401.6);ITGA3(ENST00000505306.5);ITGA3(ENST00000320031.12);ITGA3(ENST00000007722.11);ITGA3(ENST00000505612.1);ITGA3(ENST00000506827.1);ITGA3(ENST00000507771.5);ITGA3(ENST00000515147.1)	20602;20502;20460;20130;1110;-55;-830;-1434
cg00798554	neg	5861	3.05357e-09		5 years old	birth	3	195619562	TNK2(ENST00000381916.6);TNK2(ENST00000333602.11);TNK2(ENST00000428187.5);TNK2(ENST00000464041.5);TNK2(ENST00000439230.5);TNK2(ENST00000486523.1);TNK2(ENST00000468819.1);TNK2(ENST00000447060.5);TNK2(ENST00000433111.1);TNK2(ENST00000427576.1)	2870;17111;93;84;3242;3470;19254;-90;2039;4092			N_Shelf
cg00800512	pos	1678	5.91e-08		aging		19	58095518	ZIK1(ENST00000598726.1);ZIK1(ENST00000600053.5);ZIK1(ENST00000536878.6);ZIK1(ENST00000597850.1);ZIK1(ENST00000597219.1);ZIK1(ENST00000598689.1);ZIK1(ENST00000599456.1);ZIK1(ENST00000307468.4)	5694;540;10;8;5;5;-110;-110			Island
cg00800512	pos	5471	4.63e-05		aging		19	58095518	ZIK1(ENST00000598726.1);ZIK1(ENST00000600053.5);ZIK1(ENST00000536878.6);ZIK1(ENST00000597850.1);ZIK1(ENST00000597219.1);ZIK1(ENST00000598689.1);ZIK1(ENST00000599456.1);ZIK1(ENST00000307468.4)	5694;540;10;8;5;5;-110;-110			Island
cg00804078	neg	4011	1.39e-74	-0.155753	5 years	birth	6	110736941	DDO(ENST00000368924.7);DDO(ENST00000368923.7);DDO(ENST00000479373.1)	-176;-176;-176	Systemic lupus erythematosus(rs9398235)	-4825
cg00804078		295	3.5e-10		age		6	110736941	DDO(ENST00000368924.7);DDO(ENST00000368923.7);DDO(ENST00000479373.1)	-176;-176;-176	Systemic lupus erythematosus(rs9398235)	-4825
cg00804078	neg	407			age		6	110736941	DDO(ENST00000368924.7);DDO(ENST00000368923.7);DDO(ENST00000479373.1)	-176;-176;-176	Systemic lupus erythematosus(rs9398235)	-4825
cg00804338	neg	89	2.06e-06		age		13	114239234	TFDP1(ENST00000475254.5);TFDP1(ENST00000464794.5);TFDP1(ENST00000375370.9);TFDP1(ENST00000465174.1);TFDP1(ENST00000544902.5);TFDP1(ENST00000408980.6);TFDP1(ENST00000453989.2)	198;186;178;176;-354;-414;-507
cg00804517	neg	4984			age		3	53837903	CACNA1D(ENST00000637424.1);CACNA1D(ENST00000350061.10);CACNA1D(ENST00000645528.1);CACNA1D(ENST00000288139.10);CACNA1D(ENST00000422281.6);CACNA1D(ENST00000636570.1);CACNA1D(ENST00000481478.1);CACNA1D(ENST00000636448.1);CACNA1D(ENST00000636633.1);CACNA1D(ENST00000636629.1);CACNA1D(ENST00000636999.1);CACNA1D(ENST00000637844.1)	474913;309220;308827;308827;308709;308709;137475;50254;30058;7754;3977;2612
cg00804628	pos	6754	9.42e-05		aging		2	139537845	NXPH2(ENST00000272641.3)	73			Island
cg00804785	neg	5252	2.09501e-09		5 years old	birth	11	118743051			Sjögren's syndrome(rs7119038);Follicular lymphoma(rs4938573);Allergic disease (asthma, hay fever or eczema)(rs12365699);Primary biliary cholangitis(rs6421571)	-4770;-1209;235;721
cg00805874	neg	768	1.11e-08	-0.0154789	old Swedish twins		6	31867847	C2(ENST00000469372.5);C2(ENST00000497706.5);C2(ENST00000452323.6);C2(ENST00000452202.5);ZBTB12(ENST00000375527.2)	2285;2283;-929;-934;1922	Economic and political preferences (environmentalism)(rs9267663);Systemic lupus erythematosus(rs558702);Hepatitis B vaccine response(rs9267665)	-594;2479;3009	S_Shelf
cg00806138	pos	2989	6.2e-81	0.121712	5 years	birth	1	47881404	FOXE3(ENST00000335071.3)	-340			N_Shore
cg00806138	pos	9211	1.66888e-08		5 years old	birth	1	47881404	FOXE3(ENST00000335071.3)	-340			N_Shore
cg00806461	pos	519	2.0529e-12		5 years old	birth	3	194408071	FAM43A(ENST00000329759.5)	798	antipsychotic drug dosage in schizophrenia or schizoaffective disorder(rs789859)	-2183	Island
cg00806461	pos	3133			age		3	194408071	FAM43A(ENST00000329759.5)	798	antipsychotic drug dosage in schizophrenia or schizoaffective disorder(rs789859)	-2183	Island
cg00806461	pos	2744	3.42e-06		aging		3	194408071	FAM43A(ENST00000329759.5)	798	antipsychotic drug dosage in schizophrenia or schizoaffective disorder(rs789859)	-2183	Island
cg00807959		78	1.09e-15		old individuals	young individuals	1	48176281					Island
cg00808170	pos	25	8.13e-07	0.012			5	140807787	PCDHGA1(ENST00000517417.2);PCDHGA2(ENST00000394576.2);PCDHGA3(ENST00000253812.7);PCDHGA3(ENST00000612467.1);PCDHGB1(ENST00000523390.1);PCDHGA4(ENST00000571252.2);PCDHGB2(ENST00000522605.1);PCDHGA5(ENST00000518069.1);PCDHGB3(ENST00000576222.1);PCDHGA6(ENST00000517434.2);PCDHGA7(ENST00000518325.1);PCDHGB4(ENST00000519479.1);PCDHGA8(ENST00000398604.2);PCDHGB5(ENST00000617380.1);PCDHGA9(ENST000005735…	97535;89248;84352;84186;77959;73195;68084;63889;57956;54306;45320;40335;35406;30092;25267;20017;15044;10529;7025;6992;1934;1934;-468			Island
cg00808170	pos	1519	4.07e-08		aging		5	140807787	PCDHGA1(ENST00000517417.2);PCDHGA2(ENST00000394576.2);PCDHGA3(ENST00000253812.7);PCDHGA3(ENST00000612467.1);PCDHGB1(ENST00000523390.1);PCDHGA4(ENST00000571252.2);PCDHGB2(ENST00000522605.1);PCDHGA5(ENST00000518069.1);PCDHGB3(ENST00000576222.1);PCDHGA6(ENST00000517434.2);PCDHGA7(ENST00000518325.1);PCDHGB4(ENST00000519479.1);PCDHGA8(ENST00000398604.2);PCDHGB5(ENST00000617380.1);PCDHGA9(ENST000005735…	97535;89248;84352;84186;77959;73195;68084;63889;57956;54306;45320;40335;35406;30092;25267;20017;15044;10529;7025;6992;1934;1934;-468			Island
cg00808170	pos	1626			age		5	140807787	PCDHGA1(ENST00000517417.2);PCDHGA2(ENST00000394576.2);PCDHGA3(ENST00000253812.7);PCDHGA3(ENST00000612467.1);PCDHGB1(ENST00000523390.1);PCDHGA4(ENST00000571252.2);PCDHGB2(ENST00000522605.1);PCDHGA5(ENST00000518069.1);PCDHGB3(ENST00000576222.1);PCDHGA6(ENST00000517434.2);PCDHGA7(ENST00000518325.1);PCDHGB4(ENST00000519479.1);PCDHGA8(ENST00000398604.2);PCDHGB5(ENST00000617380.1);PCDHGA9(ENST000005735…	97535;89248;84352;84186;77959;73195;68084;63889;57956;54306;45320;40335;35406;30092;25267;20017;15044;10529;7025;6992;1934;1934;-468			Island
cg00808969	neg	1204	8.36e-08	-0.00772976	old Swedish twins		11	77898785	KCTD21(ENST00000340067.3);KCTD21(ENST00000526208.5);KCTD21(ENST00000529350.1);KCTD21(ENST00000530018.5);KCTD21(ENST00000528776.1);USP35(ENST00000530267.5);USP35(ENST00000530535.5);USP35(ENST00000528910.5);USP35(ENST00000529308.5)	1083;849;879;885;885;-1073;-1084;-1164;-1168			N_Shore
cg00809111	pos	1413	3.99e-25		aging		23	130192134	RP1-23K20.2(ENST00000412420.1);ARHGAP36(ENST00000276211.9);ARHGAP36(ENST00000370922.5)	-14;-82;-197			Island
cg00809164	pos	5329	2.20125e-09		5 years old	birth	16	56651049	MT1L(ENST00000565768.1);MT1L(ENST00000566367.1)	-339;-426			Island
cg00809398	neg	3481			age		11	116832951	SIK3(ENST00000445177.5);SIK3(ENST00000375300.5);SIK3(ENST00000415541.5);SIK3(ENST00000446921.6);SIK3(ENST00000485363.1)	136160;136186;136036;136202;136070	Visceral adipose tissue adjusted for BMI(rs7120173);Lobe attachment (rater-scored or self-reported)(rs148406912)	-3298;4766
cg00809988	pos	6150	6.88e-05		aging		9	23822255	ELAVL2(ENST00000380110.8);ELAVL2(ENST00000223951.10);ELAVL2(ENST00000544538.5);ELAVL2(ENST00000397312.6);ELAVL2(ENST00000380117.5);ELAVL2(ENST00000462649.1)	-982;-777;-409;3808;4080;3917			S_Shore
cg00810292	neg	6338	5.26e-58	-0.167177	5 years	birth	13	75900518	TBC1D4(ENST00000377625.6);TBC1D4(ENST00000431480.6);TBC1D4(ENST00000377636.7);TBC1D4(ENST00000413735.1);TBC1D4(ENST00000488955.1)	155732;155732;155732;15149;-132
cg00810883	pos	1082	1.73e-44		aging		23	82763328	RP3-326L13.2(ENST00000625081.1);POU3F4(ENST00000373200.5);POU3F4(ENST00000644024.1)	894;59;27			N_Shore
cg00811122	pos	6628	6.97e-55	0.113069	5 years	birth	3	13177747
cg00811196	pos	9565	1.91984e-08		5 years old	birth	5	52286511	CTD-2175A23.1(ENST00000505701.5);CTD-2175A23.1(ENST00000503559.1);ITGA2(ENST00000296585.9);ITGA2(ENST00000503810.6);ITGA2(ENST00000513685.5);ITGA2(ENST00000509814.5);ITGA2(ENST00000509960.5);ITGA2(ENST00000510722.1)	-403;-403;1355;1341;1241;1241;1241;1241			S_Shore
cg00811358	pos	3462	5.14916e-10		5 years old	birth	22	31219164	OSBP2(ENST00000438716.3);OSBP2(ENST00000407373.5);OSBP2(ENST00000403222.7);OSBP2(ENST00000332585.10);OSBP2(ENST00000446658.6);OSBP2(ENST00000477355.5);OSBP2(ENST00000445781.5);OSBP2(ENST00000401475.5);OSBP2(ENST00000464341.1);OSBP2(ENST00000496367.1);OSBP2(ENST00000424224.5);OSBP2(ENST00000437268.6)	129395;129101;128971;128371;128288;58924;58924;58924;58841;52517;20091;661			S_Shore
cg00812009		409	2.05e-09		age		4	175135765	RP11-148L24.1(ENST00000515444.5)	5784			S_Shore
cg00812737	neg	1278	2.21e-08		aging		4	77679152	SHROOM3(ENST00000296043.6);SHROOM3(ENST00000646790.1);RP11-359D14.2(ENST00000452412.1)	322899;118482;475
cg00812833	pos	664	6.56e-291		aging		1	242687412	PLD5(ENST00000536534.6);PLD5(ENST00000467561.5);PLD5(ENST00000442594.6);PLD5(ENST00000366545.5)	408;561;586;586			Island
cg00812833	pos	4581	2.47e-05		aging		1	242687412	PLD5(ENST00000536534.6);PLD5(ENST00000467561.5);PLD5(ENST00000442594.6);PLD5(ENST00000366545.5)	408;561;586;586			Island
cg00812921	pos	6203	7.04e-05		aging		19	46105314	OPA3(ENST00000544371.1);GPR4(ENST00000323040.4)	156;152			Island
cg00816008	pos	33	1.71e-06		age		16	82203996	MPHOSPH6(ENST00000563100.5);MPHOSPH6(ENST00000258169.8);MPHOSPH6(ENST00000563504.5);MPHOSPH6(ENST00000568016.1);MPHOSPH6(ENST00000569599.5);MPHOSPH6(ENST00000566748.1);MPHOSPH6(ENST00000569021.1);MPHOSPH6(ENST00000567729.1);CTD-2588J6.2(ENST00000563841.1)	-198;-165;-196;-176;-192;-178;-194;-173;95			Island
cg00817190	neg	2086	1.25e-07		aging		5	93861244	KIAA0825(ENST00000513200.7);KIAA0825(ENST00000329378.7)	93032;93058
cg00817190	neg	2548	2.52e-06		aging		5	93861244	KIAA0825(ENST00000513200.7);KIAA0825(ENST00000329378.7)	93032;93058
cg00817490	neg	3850	7.27741e-10		5 years old	birth	16	22098493	C16orf52(ENST00000569656.5);C16orf52(ENST00000331057.8);C16orf52(ENST00000568049.1);RP11-101E7.2(ENST00000568354.1);RP11-101E7.2(ENST00000568410.1);RP11-101E7.2(ENST00000568603.1)	78963;78963;2041;2992;-66;5059
cg00817490	neg	2243			age		16	22098493	C16orf52(ENST00000569656.5);C16orf52(ENST00000331057.8);C16orf52(ENST00000568049.1);RP11-101E7.2(ENST00000568354.1);RP11-101E7.2(ENST00000568410.1);RP11-101E7.2(ENST00000568603.1)	78963;78963;2041;2992;-66;5059
cg00818853	neg	249			age		8	30660495	PPP2CB(ENST00000221138.8);PPP2CB(ENST00000518564.1);PPP2CB(ENST00000518243.5);PPP2CB(ENST00000520056.1);PPP2CB(ENST00000520500.1)	9893;9618;9899;7297;11335
cg00820311	pos	2843	6.08e-82	0.157806	5 years	birth	16	921351	LMF1(ENST00000262301.15);LMF1(ENST00000545827.6);LMF1(ENST00000543238.5);LMF1(ENST00000569516.5);LMF1(ENST00000568897.5);LMF1(ENST00000570168.1);LMF1(ENST00000568268.5);LMF1(ENST00000565198.1);LMF1(ENST00000566627.5);LMF1(ENST00000570014.5)	99648;109967;99609;2509;99515;-602;15780;21901;76293;109946			S_Shore
cg00821310	neg	206	1.1047e-05		10 years old	5 years old	1	6420733	ACOT7(ENST00000608083.5);ACOT7(ENST00000377842.7);ACOT7(ENST00000377845.7);ACOT7(ENST00000377855.6);ACOT7(ENST00000377860.8);ACOT7(ENST00000418124.5);ACOT7(ENST00000545482.5);ACOT7(ENST00000361521.8)	32688;-1329;34;25140;32688;32688;33093;33718
cg00821310	neg	1077			age		1	6420733	ACOT7(ENST00000608083.5);ACOT7(ENST00000377842.7);ACOT7(ENST00000377845.7);ACOT7(ENST00000377855.6);ACOT7(ENST00000377860.8);ACOT7(ENST00000418124.5);ACOT7(ENST00000545482.5);ACOT7(ENST00000361521.8)	32688;-1329;34;25140;32688;32688;33093;33718
cg00823843	pos	6385	1.61e-57	0.103714	5 years	birth	1	244094885	RP11-278H7.1(ENST00000440494.1)	14181			Island
cg00824018	pos	3902	1.4e-05		aging		10	105037661	INA(ENST00000369849.8)	741	Migraine(rs1712517)	-4646	Island
cg00824018	pos	1422	3.21e-08		aging		10	105037661	INA(ENST00000369849.8)	741	Migraine(rs1712517)	-4646	Island
cg00826536	pos	5374	2.26129e-09		5 years old	birth	3	48329502	ZNF589(ENST00000412564.5);Y_RNA(ENST00000362606.1)	46911;-575
cg00826638	neg	426	0.000268992		age		2	198541655	RFTN2(ENST00000295049.8);RFTN2(ENST00000429081.1)	-936;-886
cg00827395	pos	212	1.13661e-05		10 years old	5 years old	4	105372404
cg00828762	pos	2574	1.92429e-10		5 years old	birth	8	42234732	DKK4(ENST00000220812.2)	18
cg00829125	pos	3579			age		3	193041878	ATP13A5(ENST00000342358.8);ATP13A5(ENST00000488957.1)	54754;-77
cg00830215	neg	2631			age		5	148741023	PCYOX1L(ENST00000274569.8);PCYOX1L(ENST00000510990.6);PCYOX1L(ENST00000511945.5);PCYOX1L(ENST00000505669.5);PCYOX1L(ENST00000503240.5);PCYOX1L(ENST00000514349.1)	3453;3423;3391;3391;-593;-780			S_Shelf
cg00830285	pos	589	2.41e-09		age		7	149119905	RP11-143I21.1(ENST00000568729.1)	139			Island
cg00830621	pos	725	1.93e-05	0.0125	age		16	18799106	RPS15A(ENST00000322989.8);RPS15A(ENST00000572008.5);RPS15A(ENST00000563390.5);RPS15A(ENST00000574723.5);RPS15A(ENST00000575669.1);RPS15A(ENST00000576436.5);RPS15A(ENST00000562935.5);RPS15A(ENST00000569365.6);RPS15A(ENST00000576008.5);RPS15A(ENST00000565420.5);RPS15A(ENST00000569083.1)	2550;2550;2599;2578;-989;1353;2550;2550;2578;2476;1335			N_Shelf
cg00832457	neg	2806	3.73e-82	-0.179004	5 years	birth	12	32287236	BICD1(ENST00000548411.5);BICD1(ENST00000281474.9);BICD1(ENST00000395758.3)	27151;27073;27050
cg00833393	neg	535	3.46e-08		age		9	35731638	TLN1(ENST00000314888.9);TLN1(ENST00000378192.2);CREB3(ENST00000353704.2);CREB3(ENST00000486056.1)	754;463;-694;-957	Tumor necrosis factor alpha levels(rs10814274)	3318	N_Shore
cg00835345	pos	6342	7.61e-05		aging		2	228029435	COL4A4(ENST00000396625.4);COL4A4(ENST00000643379.1);COL4A3(ENST00000396578.7)	-483;-266;154			Island
cg00836007	pos	319	7.99e-05		age		8	52801982	PCMTD1(ENST00000544451.2);PCMTD1(ENST00000360540.9);PCMTD1(ENST00000519559.1);PCMTD1(ENST00000522514.5);PCMTD1(ENST00000521344.1);PCMTD1(ENST00000521046.1)	9764;9676;9548;9614;9691;9602
cg00839579	pos	5204			age		7	15727441	MEOX2(ENST00000262041.5);AC005550.4(ENST00000442176.1)	-1004;-562
cg00839584	pos	6797	6.18e-53	0.106314	5 years	birth	2	113542091	IL1A(ENST00000263339.3)	76
cg00840310	pos	149	9.14e-15		age		9	74061514	TRPM3(ENST00000357533.6);TRPM3(ENST00000354500.6)	237;306			Island
cg00840332	pos	4900	3.18e-05		aging		7	127881269	LEP(ENST00000308868.4)	-68			Island
cg00840403	pos	4291	1.95e-05		aging		16	71560205	ZNF19(ENST00000564225.5);ZNF19(ENST00000566202.5);ZNF19(ENST00000568446.1);CHST4(ENST00000338482.5);CHST4(ENST00000539698.3)	20033;38787;38638;1069;51
cg00841151	neg	386	0.000172073		age		7	100612136	RP11-395B7.2(ENST00000420080.1);MUC12(ENST00000379442.7);MUC12(ENST00000536621.5)	-726;-768;-768			S_Shelf
cg00842595	neg	4735	4.02e-70	-0.168528	5 years	birth	17	263193	AC108004.3(ENST00000629249.1);AC108004.3(ENST00000466740.2);C17orf97(ENST00000360127.6);C17orf97(ENST00000571106.1);C17orf97(ENST00000491373.1);C17orf97(ENST00000575151.1);C17orf97(ENST00000629953.1)	-19;621;3075;3065;3041;-693;-791			S_Shelf
cg00842595	neg	3795	1.27e-05		aging		17	263193	AC108004.3(ENST00000629249.1);AC108004.3(ENST00000466740.2);C17orf97(ENST00000360127.6);C17orf97(ENST00000571106.1);C17orf97(ENST00000491373.1);C17orf97(ENST00000575151.1);C17orf97(ENST00000629953.1)	-19;621;3075;3065;3041;-693;-791			S_Shelf
cg00842595	neg	7427	7.36769e-09		5 years old	birth	17	263193	AC108004.3(ENST00000629249.1);AC108004.3(ENST00000466740.2);C17orf97(ENST00000360127.6);C17orf97(ENST00000571106.1);C17orf97(ENST00000491373.1);C17orf97(ENST00000575151.1);C17orf97(ENST00000629953.1)	-19;621;3075;3065;3041;-693;-791			S_Shelf
cg00846554	neg	6491	1.93e-56	-0.104476	5 years	birth	6	12748001	PHACTR1(ENST00000332995.11);PHACTR1(ENST00000379350.5);PHACTR1(ENST00000379348.2)	30964;30108;29459			N_Shore
cg00848156	neg	4966	3.31e-05		aging		12	124714861	FAM101A(ENST00000389727.8);FAM101A(ENST00000545615.1)	257073;257069
cg00848392	pos	3714	1.18e-05		aging		6	31734401	XXbac-BPG32J3.18(ENST00000419679.1);VWA7(ENST00000375688.4);VWA7(ENST00000486423.5);VWA7(ENST00000467576.1)	-1036;10670;1063;10648	Poor prognosis in Crohn's disease(rs9279411)	-449
cg00848392	pos	2623	1.89e-83	0.123935	5 years	birth	6	31734401	XXbac-BPG32J3.18(ENST00000419679.1);VWA7(ENST00000375688.4);VWA7(ENST00000486423.5);VWA7(ENST00000467576.1)	-1036;10670;1063;10648	Poor prognosis in Crohn's disease(rs9279411)	-449
cg00848392		369	1.1e-09		age		6	31734401	XXbac-BPG32J3.18(ENST00000419679.1);VWA7(ENST00000375688.4);VWA7(ENST00000486423.5);VWA7(ENST00000467576.1)	-1036;10670;1063;10648	Poor prognosis in Crohn's disease(rs9279411)	-449
cg00848556	neg	6245	3.83332e-09		5 years old	birth	8	142735882			Obesity-related traits(rs4072286)	649	S_Shore
cg00848780	pos	2215	1.46e-06		aging		19	46174455	GIPR(ENST00000590918.5);GIPR(ENST00000263281.7);GIPR(ENST00000304207.12);GIPR(ENST00000585889.1);GIPR(ENST00000591322.1);GIPR(ENST00000588816.1)	2953;2941;2940;2940;941;-1421	Body mass index(rs11671664);Body mass index (SNP x SNP interaction)(rs11671664);Type 2 diabetes(rs11671664);Mean corpuscular volume(rs138572433);Body mass index(rs35560038)	-2177;-2177;-2177;-1244;591	Island
cg00848780	pos	3393	5.87e-07		aging		19	46174455	GIPR(ENST00000590918.5);GIPR(ENST00000263281.7);GIPR(ENST00000304207.12);GIPR(ENST00000585889.1);GIPR(ENST00000591322.1);GIPR(ENST00000588816.1)	2953;2941;2940;2940;941;-1421	Body mass index(rs11671664);Body mass index (SNP x SNP interaction)(rs11671664);Type 2 diabetes(rs11671664);Mean corpuscular volume(rs138572433);Body mass index(rs35560038)	-2177;-2177;-2177;-1244;591	Island
cg00849368	neg	153	3.64e-05	-0.0033552	age		5	94890411	TTC37(ENST00000358746.6);TTC37(ENST00000514952.5);TTC37(ENST00000513823.5);ARSK(ENST00000380009.8);ARSK(ENST00000513814.5);ARSK(ENST00000504763.1);ARSK(ENST00000504873.5);ARSK(ENST00000512106.1)	300;270;237;-367;-430;-460;-476;-650			Island
cg00850073		284	2.77e-10		age		5	139016870					N_Shore
cg00850648	pos	1550	1.07e-21		aging		23	138285828	FGF13(ENST00000441825.8);FGF13(ENST00000626909.2);FGF13(ENST00000436198.5);FGF13(ENST00000448673.1);FGF13(ENST00000421460.1)	609;1357;1340;19111;-141			S_Shore
cg00854187	neg	4484	1.21174e-09		5 years old	birth	13	28040639
cg00854429	neg	6545	4.56645e-09		5 years old	birth	7	65520870
cg00855990	pos	8448	1.21302e-08		5 years old	birth	1	18959354	PAX7(ENST00000375375.7);PAX7(ENST00000420770.6);PAX7(ENST00000400661.3)	1854;1339;1336			Island
cg00855990	pos	693	8.99e-09		aging		1	18959354	PAX7(ENST00000375375.7);PAX7(ENST00000420770.6);PAX7(ENST00000400661.3)	1854;1339;1336			Island
cg00857907	pos	1039	1.26574e-11		5 years old	birth	2	202896898					N_Shore
cg00857907	pos	3240	3.09e-79	0.13848	5 years	birth	2	202896898					N_Shore
cg00859314	pos	1983	8.66938e-11		5 years old	birth	19	46147548	EML2(ENST00000536630.5);EML2(ENST00000587152.5);EML2(ENST00000399594.7);EML2(ENST00000585386.1);EML2(ENST00000592901.1)	-563;1339;627;1059;1066			S_Shore
cg00859314	pos	6998	3.79e-50	0.108562	5 years	birth	19	46147548	EML2(ENST00000536630.5);EML2(ENST00000587152.5);EML2(ENST00000399594.7);EML2(ENST00000585386.1);EML2(ENST00000592901.1)	-563;1339;627;1059;1066			S_Shore
cg00859858	neg	7359	3.65e-43	-0.118137	5 years	birth	1	37944257	ZC3H12A(ENST00000373087.6);ZC3H12A(ENST00000640233.1);ZC3H12A(ENST00000472312.1)	4104;4076;-1343			S_Shelf
cg00860225	pos	3941	6.07e-75	0.109025	5 years	birth	17	27313157	PIPOX(ENST00000580241.5);PIPOX(ENST00000580383.5);PIPOX(ENST00000583215.5);PIPOX(ENST00000578748.6);PIPOX(ENST00000577182.5);SEZ6(ENST00000360295.13);SEZ6(ENST00000317338.16);SEZ6(ENST00000335960.10);SEZ6(ENST00000442608.7);SEZ6(ENST00000585644.1)	35626;35519;35496;34279;33700;20006;20159;19909;19774;20301			Island
cg00860225	pos	4619	1.32802e-09		5 years old	birth	17	27313157	PIPOX(ENST00000580241.5);PIPOX(ENST00000580383.5);PIPOX(ENST00000583215.5);PIPOX(ENST00000578748.6);PIPOX(ENST00000577182.5);SEZ6(ENST00000360295.13);SEZ6(ENST00000317338.16);SEZ6(ENST00000335960.10);SEZ6(ENST00000442608.7);SEZ6(ENST00000585644.1)	35626;35519;35496;34279;33700;20006;20159;19909;19774;20301			Island
cg00860370	pos	33	2.66e-08	0.031	age		1	104068121	RP11-153F1.1(ENST00000444810.5);RP11-153F1.1(ENST00000447322.2);RNPC3(ENST00000524631.5);RNPC3(ENST00000531883.5);RNPC3(ENST00000533099.5);RNPC3(ENST00000527062.5);RNPC3(ENST00000423855.6)	-16;-38;-192;-198;-200;-258;-472			N_Shore
cg00860808	pos	9448	1.84083e-08		5 years old	birth	2	171670500	GAD1(ENST00000454603.5)	777	Post bronchodilator FEV1/FVC ratio in COPD(rs45593035)	990	Island
cg00861100	neg	4429			age		13	97448973	HS6ST3(ENST00000376705.3)	705880
cg00861868	pos	4251	1.02066e-09		5 years old	birth	16	56685315	RP11-249C24.11(ENST00000568608.1);MT1B(ENST00000334346.2);MT1B(ENST00000562399.1)	2522;-496;-523
cg00862028	neg	1905	3.21e-17		aging		23	130537524	IGSF1(ENST00000370904.6)	175349	Menarche (age at onset)(rs762080)	-3494
cg00862117	pos	1470	3.7e-08		aging		12	176111	IQSEC3(ENST00000538872.5)	180			Island
cg00862117	pos	1341	1.84e-07		aging		12	176111	IQSEC3(ENST00000538872.5)	180			Island
cg00862894	pos	694	8.99e-09		aging		20	982653	RSPO4(ENST00000217260.8);RSPO4(ENST00000400634.2)	251;254			Island
cg00863306		565	4.9186e-137		age		19	13991470	NANOS3(ENST00000591727.1);NANOS3(ENST00000591161.1);NANOS3(ENST00000397555.3)	18593;15239;3407			S_Shelf
cg00863306	neg	1887			age		19	13991470	NANOS3(ENST00000591727.1);NANOS3(ENST00000591161.1);NANOS3(ENST00000397555.3)	18593;15239;3407			S_Shelf
cg00863306	neg	4049	1.61e-05		aging		19	13991470	NANOS3(ENST00000591727.1);NANOS3(ENST00000591161.1);NANOS3(ENST00000397555.3)	18593;15239;3407			S_Shelf
cg00863378	neg	4374	2.11e-05		aging		16	56549757	BBS2(ENST00000568104.5);BBS2(ENST00000565781.5);BBS2(ENST00000245157.9);BBS2(ENST00000569342.5);BBS2(ENST00000569941.5);BBS2(ENST00000566689.5);BBS2(ENST00000565378.1)	4196;4242;4438;4151;286;3776;4211			N_Shelf
cg00864666	neg	952	2.99e-08	-0.00869659	old Swedish twins		2	173850250	RAPGEF4(ENST00000397081.7);RAPGEF4(ENST00000409036.5);RAPGEF4(ENST00000397087.7);RAPGEF4(ENST00000540783.5);RAPGEF4(ENST00000538974.5);RAPGEF4(ENST00000473043.5);RAPGEF4(ENST00000535187.5);RAPGEF4(ENST00000459852.1)	249681;249555;163947;125484;125484;95721;57317;18413
cg00864666	neg	715	1.85e-05	-0.006	age		2	173850250	RAPGEF4(ENST00000397081.7);RAPGEF4(ENST00000409036.5);RAPGEF4(ENST00000397087.7);RAPGEF4(ENST00000540783.5);RAPGEF4(ENST00000538974.5);RAPGEF4(ENST00000473043.5);RAPGEF4(ENST00000535187.5);RAPGEF4(ENST00000459852.1)	249681;249555;163947;125484;125484;95721;57317;18413
cg00864867	pos	7			age		12	80085268	PAWR(ENST00000328827.8);PAWR(ENST00000551712.1);PAWR(ENST00000550006.1);PAWR(ENST00000547571.1);PAWR(ENST00000547016.1);PAWR(ENST00000548426.1);PAWR(ENST00000552637.1);RP11-530C5.1(ENST00000551995.1)	-391;-1408;-1431;-1458;-1427;-674;-907;1344			S_Shore
cg00866476	pos	3620			age		2	95740682					N_Shore
cg00868523	pos	6747	9.39e-05		aging		19	54387036	PRKCG(ENST00000479081.5);PRKCG(ENST00000474397.5);PRKCG(ENST00000263431.3);PRKCG(ENST00000419486.1)	4592;1998;1569;1553			S_Shore
cg00868728	pos	1190	2.99e-34		aging		23	40968127	USP9X(ENST00000378308.6);USP9X(ENST00000324545.8)	23239;23239
cg00868728	pos	584			age		23	40968127	USP9X(ENST00000378308.6);USP9X(ENST00000324545.8)	23239;23239
cg00868875	pos	2874	9.84e-82	0.12174	5 years	birth	18	24127237	KCTD1(ENST00000579973.5);KCTD1(ENST00000417602.5);KCTD1(ENST00000317932.11);KCTD1(ENST00000408011.7);KCTD1(ENST00000580059.6);KCTD1(ENST00000580191.5);KCTD1(ENST00000580638.5);KCTD1(ENST00000578973.1);RP11-9E17.1(ENST00000620414.1)	93071;2541;81969;2162;1317;110128;2546;-274;-1482			Island
cg00868875	pos	53	4.06e-05		age		18	24127237	KCTD1(ENST00000579973.5);KCTD1(ENST00000417602.5);KCTD1(ENST00000317932.11);KCTD1(ENST00000408011.7);KCTD1(ENST00000580059.6);KCTD1(ENST00000580191.5);KCTD1(ENST00000580638.5);KCTD1(ENST00000578973.1);RP11-9E17.1(ENST00000620414.1)	93071;2541;81969;2162;1317;110128;2546;-274;-1482			Island
cg00869671	pos	3831	7.15797e-10		5 years old	birth	2	241895155	AC104809.4(ENST00000457369.1);AC104809.4(ENST00000418218.5);CROCC2(ENST00000443866.2)	3616;11713;49408
cg00870514	pos	1992	2.51e-88	0.1298	5 years	birth	17	29717946	RAB11FIP4(ENST00000621161.4);RAB11FIP4(ENST00000581280.1)	-696;-1007			N_Shore
cg00870662	pos	768	1.08e-08		age		18	78005665	PARD6G(ENST00000353265.7);PARD6G(ENST00000470488.2)	-236;-434			S_Shore
cg00871353	neg	5836	5.74e-05		aging		17	35403861	AATF(ENST00000619387.4);AATF(ENST00000616434.1);AATF(ENST00000616392.1);AATF(ENST00000617141.1);CTC-268N12.2(ENST00000619606.1)	97686;55787;27611;15199;6214
cg00872865	neg	6353	7.03e-58	-0.109076	5 years	birth	3	112770545	RP11-572M11.4(ENST00000496389.5);RP11-572M11.4(ENST00000470313.5);RP11-572M11.4(ENST00000467342.1);RP11-572M11.4(ENST00000460707.1);RP11-572M11.1(ENST00000462010.1)	32166;32165;32162;32157;11745
cg00873351	neg	5727	4.11e-63	-0.116877	5 years	birth	17	72527813	CD300LB(ENST00000392621.5);CD300LB(ENST00000314401.3)	-208;-200
cg00873517	neg	1585	4.32644e-11		5 years old	birth	8	136511832	KHDRBS3(ENST00000355849.9);KHDRBS3(ENST00000524199.5);KHDRBS3(ENST00000520981.5);KHDRBS3(ENST00000517394.5)	42132;41502;41042;40882
cg00873678	pos	6940	5.76207e-09		5 years old	birth	14	91770052	CCDC88C(ENST00000389857.10)	114069			N_Shore
cg00875832	neg	6389	4.18207e-09		5 years old	birth	1	169646803	C1orf112(ENST00000498289.5)	15558	Acne (severe)(rs7531806)	4241
cg00875989	pos	264	0		aging		18	44774054	SKOR2(ENST00000425639.2);SKOR2(ENST00000620245.4);SKOR2(ENST00000400404.1)	3920;1500;1500			Island
cg00875989	pos	802	1.42e-08	0.0067924	old Swedish twins		18	44774054	SKOR2(ENST00000425639.2);SKOR2(ENST00000620245.4);SKOR2(ENST00000400404.1)	3920;1500;1500			Island
cg00876051	pos	6464	8.06e-05		aging		2	14775119	FAM84A(ENST00000295092.2);FAM84A(ENST00000331243.4);FAM84A(ENST00000497769.2);FAM84A(ENST00000464947.1);AC011897.1(ENST00000581929.1)	2309;2295;-96;-501;-96			Island
cg00876127	neg	5707	2.82e-63	-0.103487	5 years	birth	16	56554313	BBS2(ENST00000568104.5);BBS2(ENST00000565781.5);BBS2(ENST00000245157.9);BBS2(ENST00000569342.5);BBS2(ENST00000566689.5);BBS2(ENST00000565378.1)	-360;-314;-118;-405;-780;-345			S_Shore
cg00876267	neg			-0.62	age		9	139588516	AL590226.1(ENST00000408766.1)	-72			S_Shore
cg00876267	neg	48	1.44e-15	-0.00970375	old Swedish twins		9	139588516	AL590226.1(ENST00000408766.1)	-72			S_Shore
cg00877329	pos	1356	2.71201e-11		5 years old	birth	10	100996579	HPSE2(ENST00000370552.7);HPSE2(ENST00000370549.5);HPSE2(ENST00000628193.2);HPSE2(ENST00000370546.5);HPSE2(ENST00000614306.1)	-960;-960;-960;-1020;-1020			S_Shelf
cg00878605	pos	676	5.16e-09		age		19	17716645	UNC13A(ENST00000519716.6);UNC13A(ENST00000551649.5)	82363;82513			Island
cg00878605	pos	2065	1.12e-06		aging		19	17716645	UNC13A(ENST00000519716.6);UNC13A(ENST00000551649.5)	82363;82513			Island
cg00878605	pos	2441	2.03e-07		aging		19	17716645	UNC13A(ENST00000519716.6);UNC13A(ENST00000551649.5)	82363;82513			Island
cg00879302	pos	3205			age		17	1062865	ABR(ENST00000302538.9);ABR(ENST00000544583.6);ABR(ENST00000575934.5);ABR(ENST00000574139.5);ABR(ENST00000574266.1)	20303;27751;69433;69433;20213			N_Shore
cg00879801	pos	6530	4.51792e-09		5 years old	birth	9	129278507	RP11-205K6.1(ENST00000454034.1)	-189	Chin dimples(rs62578082)	-1466	S_Shore
cg00880018	pos	1809	6.41e-07		aging		13	43149171	TNFSF11(ENST00000358545.6);TNFSF11(ENST00000405262.6);TNFSF11(ENST00000398795.6);TNFSF11(ENST00000544862.5);TNFSF11(ENST00000239849.8)	12299;8418;882;811;731			Island
cg00881300	neg	277	7.13e-11	-0.00501155	old Swedish twins		15	41219486			Intelligence (multi-trait analysis)(rs12441495)	3001	Island
cg00881945	pos	3734			age		9	124704945	TTLL11(ENST00000321582.9);TTLL11(ENST00000373778.5);TTLL11(ENST00000474723.5);TTLL11-IT1(ENST00000411790.1)	150940;150142;150618;21053
cg00883329	pos	349	2.27885e-05		10 years old	5 years old	14	54422411	BMP4(ENST00000245451.8);BMP4(ENST00000559087.5);BMP4(ENST00000417573.5);BMP4(ENST00000559642.1);BMP4(ENST00000558489.1)	1118;1118;-1141;3068;955	Primary tooth development (time to first tooth eruption)(rs17563);Glomerular filtration rate (creatinine)(rs2071047);Colorectal cancer(rs35107139)	-4889;-4000;-3305	S_Shelf
cg00883329	pos	3212	6.56e-06		aging		14	54422411	BMP4(ENST00000245451.8);BMP4(ENST00000559087.5);BMP4(ENST00000417573.5);BMP4(ENST00000559642.1);BMP4(ENST00000558489.1)	1118;1118;-1141;3068;955	Primary tooth development (time to first tooth eruption)(rs17563);Glomerular filtration rate (creatinine)(rs2071047);Colorectal cancer(rs35107139)	-4889;-4000;-3305	S_Shelf
cg00884040	pos	3151	4.74e-07		aging		16	6069401	RBFOX1(ENST00000569895.3);RBFOX1(ENST00000641259.1);RBFOX1(ENST00000547605.5);RBFOX1(ENST00000553186.5);RBFOX1(ENST00000550418.5);RBFOX1(ENST00000547372.5);RBFOX1(ENST00000548749.5);RBFOX1(ENST00000422070.8)	779598;779598;306;269;269;-193;-303;-303			Island
cg00884040	pos	594	9.65e-298		aging		16	6069401	RBFOX1(ENST00000569895.3);RBFOX1(ENST00000641259.1);RBFOX1(ENST00000547605.5);RBFOX1(ENST00000553186.5);RBFOX1(ENST00000550418.5);RBFOX1(ENST00000547372.5);RBFOX1(ENST00000548749.5);RBFOX1(ENST00000422070.8)	779598;779598;306;269;269;-193;-303;-303			Island
cg00884041	pos	6905	5.64041e-09		5 years old	birth	19	56048470	SBK2(ENST00000344158.4);SBK2(ENST00000413299.5)	-800;-14	Dysmenorrheic pain(rs201074342)	2845	S_Shore
cg00884093	pos	2489	2.26e-06		aging		22	46932648	CELSR1(ENST00000262738.7);CELSR1(ENST00000454637.1)	419;-1457			Island
cg00884093	pos	3487	6.35e-07		aging		22	46932648	CELSR1(ENST00000262738.7);CELSR1(ENST00000454637.1)	419;-1457			Island
cg00884093	pos	474	0		aging		22	46932648	CELSR1(ENST00000262738.7);CELSR1(ENST00000454637.1)	419;-1457			Island
cg00884731	pos	2368	1.85e-07		aging		9	85678133	RASEF(ENST00000376447.3);RASEF(ENST00000340717.4)	-90;-41			Island
cg00884731	pos	860	9.27e-276		aging		9	85678133	RASEF(ENST00000376447.3);RASEF(ENST00000340717.4)	-90;-41			Island
cg00886293	neg	502			age		20	49956410
cg00886387		130	3.4e-11		old individuals	young individuals	13	44729868	SMIM2-AS1(ENST00000618753.4);SMIM2-AS1(ENST00000437867.5);SMIM2(ENST00000400419.1);RP11-478K15.3(ENST00000415082.1)	45281;12139;5525;2490
cg00886909							4	110724358	AC004067.6(ENST00000645635.1);CFI(ENST00000394634.6);CFI(ENST00000394635.7);CFI(ENST00000618244.4);CFI(ENST00000512148.5);CFI(ENST00000510800.1);CFI(ENST00000643384.1)	-1203;-1023;-1151;-1023;-1217;-1224;-1203	Homeostasis model assessment of insulin resistance (dietary factor interaction)(rs4698790);Fasting insulin (dietary factor interaction)(rs4698790)	3202;3202
cg00887018	pos	7814	8.81555e-09		5 years old	birth	1	201327830			Neurofibrillary tangles(rs45576635)	875
cg00887525	pos	2601	1.96849e-10		5 years old	birth	16	66358851
cg00887633	neg	534	2.22e-09		aging		3	64202311	PRICKLE2(ENST00000638394.1);PRICKLE2(ENST00000564377.6);PRICKLE2(ENST00000295902.11);PRICKLE2(ENST00000498162.2);PRICKLE2(ENST00000485770.2)	8846;51539;228772;228610;228841	Gestational age at birth in premature rupture of membrane-initiated deliveries (child effect)(rs888405)	-609
cg00887633	neg	2443	2.04e-07		aging		3	64202311	PRICKLE2(ENST00000638394.1);PRICKLE2(ENST00000564377.6);PRICKLE2(ENST00000295902.11);PRICKLE2(ENST00000498162.2);PRICKLE2(ENST00000485770.2)	8846;51539;228772;228610;228841	Gestational age at birth in premature rupture of membrane-initiated deliveries (child effect)(rs888405)	-609
cg00887636	pos	460	3.36841e-05		10 years old	5 years old	10	75385724	USP54(ENST00000339859.8);USP54(ENST00000433394.1);USP54(ENST00000474929.1);RP11-464F9.20(ENST00000595595.1)	-316;-13;-38;-30			Island
cg00887755	pos	6607	4.72663e-09		5 years old	birth	2	68871696	APLF(ENST00000627740.1);APLF(ENST00000394342.2);PROKR1(ENST00000303786.4)	57710;-1258;975			S_Shore
cg00887755	pos	1185	1.27e-96	0.140068	5 years	birth	2	68871696	APLF(ENST00000627740.1);APLF(ENST00000394342.2);PROKR1(ENST00000303786.4)	57710;-1258;975			S_Shore
cg00888249	neg	6750	5.12193e-09		5 years old	birth	4	172767621	GALNTL6(ENST00000506823.5)	32967
cg00888249	neg	3278			age		4	172767621	GALNTL6(ENST00000506823.5)	32967
cg00888561	pos	204	2.15e-13		age		13	52157910	WDFY2(ENST00000612477.1);WDFY2(ENST00000298125.6)	-681;-734			N_Shore
cg00889363	pos	4834	1.64e-69	0.138051	5 years	birth	2	206255841	PARD3B(ENST00000494482.1);PARD3B(ENST00000358768.6);PARD3B(ENST00000351153.5);PARD3B(ENST00000349953.7);PARD3B(ENST00000406610.6);PARD3B(ENST00000613457.4);PARD3B(ENST00000614500.3);PARD3B(ENST00000622699.2)	43308;845118;845118;845118;845325;425966;425966;425966
cg00891278	pos	520	0.0009		age		3	126113784	RP11-71E19.5(ENST00000506660.1);RP11-71E19.5(ENST00000511287.5);RP11-71E19.5(ENST00000505467.1);CFAP100(ENST00000508140.5);CFAP100(ENST00000352312.5);CFAP100(ENST00000510833.5);CFAP100(ENST00000505024.1)	-90;-544;-353;2;2;-456;-1031			Island
cg00891278	pos	2601	2.72e-06		aging		3	126113784	RP11-71E19.5(ENST00000506660.1);RP11-71E19.5(ENST00000511287.5);RP11-71E19.5(ENST00000505467.1);CFAP100(ENST00000508140.5);CFAP100(ENST00000352312.5);CFAP100(ENST00000510833.5);CFAP100(ENST00000505024.1)	-90;-544;-353;2;2;-456;-1031			Island
cg00891278	pos	381	5.31e-13		age		3	126113784	RP11-71E19.5(ENST00000506660.1);RP11-71E19.5(ENST00000511287.5);RP11-71E19.5(ENST00000505467.1);CFAP100(ENST00000508140.5);CFAP100(ENST00000352312.5);CFAP100(ENST00000510833.5);CFAP100(ENST00000505024.1)	-90;-544;-353;2;2;-456;-1031			Island
cg00891278	pos	20	3.94e-07	0.00123825	age		3	126113784	RP11-71E19.5(ENST00000506660.1);RP11-71E19.5(ENST00000511287.5);RP11-71E19.5(ENST00000505467.1);CFAP100(ENST00000508140.5);CFAP100(ENST00000352312.5);CFAP100(ENST00000510833.5);CFAP100(ENST00000505024.1)	-90;-544;-353;2;2;-456;-1031			Island
cg00891995	neg	759	1.29e-08		aging		1	153113262	SPRR2C(ENST00000290702.4)	-77
cg00891995	neg	390	2.88e-10		aging		1	153113262	SPRR2C(ENST00000290702.4)	-77
cg00891995		319	5.03e-10		age		1	153113262	SPRR2C(ENST00000290702.4)	-77
cg00892368	pos	4665	1.46e-70	0.101825	5 years	birth	6	32847704	PPP1R2P1(ENST00000420261.1);PPP1R2P1(ENST00000429032.1)	-79;-94	Autism spectrum disorder or schizophrenia(rs138850297);Disc degeneration (lumbar)(rs2187689)	-3983;4943	Island
cg00893493	pos	3319	4.42434e-10		5 years old	birth	1	85513191	WDR63(ENST00000370596.5);MCOLN3(ENST00000370589.6);MCOLN3(ENST00000341115.8);MCOLN3(ENST00000370587.5);MCOLN3(ENST00000490600.6)	48361;938;938;962;991			N_Shore
cg00894289	pos	282	6.32e-05		age		11	33890917	LMO2(ENST00000411482.1);LMO2(ENST00000395833.7);LMO2(ENST00000257818.2);LMO2(ENST00000465614.1)	165;445;22919;941			Island
cg00897409	neg	2170			age		10	88814702	GLUD1(ENST00000277865.4)	39921
cg00901320	pos	3330	5.6e-07		aging		12	129338534	GLT1D1(ENST00000441390.6);GLT1D1(ENST00000442111.6);GLT1D1(ENST00000281703.10);GLT1D1(ENST00000539044.5);GLT1D1(ENST00000413816.6)	562;495;453;407;386			Island
cg00901687	neg	7982	9.63252e-09		5 years old	birth	17	48585270	RP11-94C24.6(ENST00000502300.1);MYCBPAP(ENST00000436259.6);MYCBPAP(ENST00000323776.9);MYCBPAP(ENST00000470609.5);MYCBPAP(ENST00000576179.1);MYCBPAP(ENST00000419930.1);MYCBPAP(ENST00000452039.5);MYCBPAP(ENST00000458692.1);MYCBPAP(ENST00000437498.1)	419;-475;-475;-516;-540;-581;-632;-679;-713			N_Shore
cg00901687	neg	7110	1.84e-48	-0.101741	5 years	birth	17	48585270	RP11-94C24.6(ENST00000502300.1);MYCBPAP(ENST00000436259.6);MYCBPAP(ENST00000323776.9);MYCBPAP(ENST00000470609.5);MYCBPAP(ENST00000576179.1);MYCBPAP(ENST00000419930.1);MYCBPAP(ENST00000452039.5);MYCBPAP(ENST00000458692.1);MYCBPAP(ENST00000437498.1)	419;-475;-475;-516;-540;-581;-632;-679;-713			N_Shore
cg00901765	pos	5060	3.54e-05		aging		4	168155510	SPOCK3(ENST00000541354.5);SPOCK3(ENST00000357154.7);SPOCK3(ENST00000421836.6);SPOCK3(ENST00000357545.8);SPOCK3(ENST00000504953.5);SPOCK3(ENST00000511531.5);SPOCK3(ENST00000506886.5);SPOCK3(ENST00000510741.5);SPOCK3(ENST00000502330.5);SPOCK3(ENST00000511905.5);SPOCK3(ENST00000512681.5);SPOCK3(ENST00000511269.5);SPOCK3(ENST00000507370.5);SPOCK3(ENST00000502821.5);SPOCK3(ENST00000505187.5);SPOCK3(EN…	67;228;231;190;398;398;437;135;223;67;132;-93;133;133;135;193;135;-294;67;203;203;67;133;-27;-27			Island
cg00902195	pos	4520	2.36e-05		aging		12	33592500	SYT10(ENST00000228567.7);SYT10(ENST00000539102.1)	254;81			Island
cg00902195	pos	241	9.38e-05	0.00102898	age		12	33592500	SYT10(ENST00000228567.7);SYT10(ENST00000539102.1)	254;81			Island
cg00903534	neg	1712	6.35e-08		aging		12	65951175	RP11-230G5.2(ENST00000537250.5);RP11-230G5.2(ENST00000535315.5);RP11-230G5.2(ENST00000540652.5);RP11-230G5.2(ENST00000539653.5);RP11-230G5.2(ENST00000511935.2)	84803;84762;1294;84967;-84
cg00903534	neg	2386	1.97e-06		aging		12	65951175	RP11-230G5.2(ENST00000537250.5);RP11-230G5.2(ENST00000535315.5);RP11-230G5.2(ENST00000540652.5);RP11-230G5.2(ENST00000539653.5);RP11-230G5.2(ENST00000511935.2)	84803;84762;1294;84967;-84
cg00904823	pos	3434	4.71e-78	0.122794	5 years	birth	10	112418708	RBM20(ENST00000369519.3)	14553
cg00904823	pos	5625	2.64868e-09		5 years old	birth	10	112418708	RBM20(ENST00000369519.3)	14553
cg00906812	neg	1444			age		3	47018657	CCDC12(ENST00000425441.5);CCDC12(ENST00000292314.6);CCDC12(ENST00000605358.5);CCDC12(ENST00000488069.5);CCDC12(ENST00000603885.5);CCDC12(ENST00000446836.5);CCDC12(ENST00000494655.5);CCDC12(ENST00000604164.5);CCDC12(ENST00000604181.1);CCDC12(ENST00000605875.1);CCDC12(ENST00000460035.1);CCDC12(ENST00000492819.1)	4815;4843;-666;-408;-686;4798;-422;-730;-684;2394;-410;4843			S_Shore
cg00906973	pos	1937	9.89e-08		aging		6	10419835	TFAP2A(ENST00000319516.8);TFAP2A(ENST00000473652.1);TFAP2A(ENST00000464323.1);TFAP2A(ENST00000486038.1)	36;57;-48;21	Squamous cell lung carcinoma(rs654351)	-4829	S_Shore
cg00907283	pos	3048	3.3602e-10		5 years old	birth	22	20286454	XXbac-B444P24.10(ENST00000438948.1)	-829			Island
cg00907612	neg	8673	1.33218e-08		5 years old	birth	8	81960038	PAG1(ENST00000220597.4);PAG1(ENST00000519326.1)	64265;22373
cg00908292	pos	2683	5.09e-83	0.121741	5 years	birth	17	38699009
cg00908526	pos	4745	2.86e-05		aging		5	11904084	CTNND2(ENST00000304623.12);CTNND2(ENST00000513588.5);CTNND2(ENST00000504499.5);CTNND2(ENST00000502551.5);CTNND2(ENST00000511278.5);CTNND2(ENST00000508761.1);CTNND2(ENST00000509868.1)	71;8;71;-730;-780;-587;7			Island
cg00908526	pos	2091	1.26e-07		aging		5	11904084	CTNND2(ENST00000304623.12);CTNND2(ENST00000513588.5);CTNND2(ENST00000504499.5);CTNND2(ENST00000502551.5);CTNND2(ENST00000511278.5);CTNND2(ENST00000508761.1);CTNND2(ENST00000509868.1)	71;8;71;-730;-780;-587;7			Island
cg00909514		704	2.1838e-126		age		1	200860534	C1orf106(ENST00000532631.5);C1orf106(ENST00000451872.6);C1orf106(ENST00000367342.8)	358;332;65			Island
cg00909806	pos	641	2.71e-105	0.168585	5 years	birth	1	212688762					S_Shore
cg00909806	pos	1227	1.95907e-11		5 years old	birth	1	212688762					S_Shore
cg00910067	pos	4352	2.07e-05		aging		19	33717545	SLC7A10(ENST00000253188.8);SLC7A10(ENST00000590036.5);SLC7A10(ENST00000587064.5);SLC7A10(ENST00000592596.1)	-789;-841;-841;-841	Visceral adipose tissue adjusted for BMI(rs8106493);Visceral adipose tissue/subcutaneous adipose tissue ratio(rs8106493);Allergic disease (asthma, hay fever or eczema)(rs10414065)	-3617;-3617;3910	S_Shore
cg00910168	neg	620	5.41e-06		age		12	125474021	DHX37(ENST00000308736.6);DHX37(ENST00000539298.1)	-354;-353			S_Shore
cg00910168	neg	4990	3.38e-05		aging		12	125474021	DHX37(ENST00000308736.6);DHX37(ENST00000539298.1)	-354;-353			S_Shore
cg00911794	pos	3613	1.05e-05		aging		17	1962132	HIC1(ENST00000399849.4);HIC1(ENST00000619757.4);HIC1(ENST00000322941.3)	3739;3739;2528	Plateletcrit(rs4455005);Platelet count(rs4455005);Total body bone mineral density(rs4480845)	-3596;-3596;-3523	Island
cg00911794		212	6.1974e-185		age		17	1962132	HIC1(ENST00000399849.4);HIC1(ENST00000619757.4);HIC1(ENST00000322941.3)	3739;3739;2528	Plateletcrit(rs4455005);Platelet count(rs4455005);Total body bone mineral density(rs4480845)	-3596;-3596;-3523	Island
[truncated: 45,014 more rows]

## Sheet: Table S3
Table S3. Genes co-expressed with LEF1 (correlation coefficient R > 0.8).
[truncated: 12 more rows]

## Sheet: Table S4
Table S4. The details of the top 10 hub genes.
[truncated: 11 more rows]
